# Supplementary material for: Mechanisms of Strain Diversity of Disease-Associated in-Register Parallel β-Sheet Amyloids and Implications About Prion Strains
Source: Viruses. 2019 Jan 28;11(2):110. doi: 10.3390/v11020110 (PMC6410106; doi:10.3390/v11020110)
Supplement: Supplementary file 1 [file viruses-11-00110-s001.zip]

Archive with 2 entries (2 files):
- Supplementary Materials/Supplementary Protocols & Figure S1.docx
- Supplementary Materials/Table S1.xlsx
