# Supplementary material for: Mechanisms of Strain Diversity of Disease-Associated in-Register Parallel β-Sheet Amyloids and Implications About Prion Strains
Source: Viruses. 2019 Jan 28;11(2):110. doi: 10.3390/v11020110 (PMC6410106; doi:10.3390/v11020110)
Supplement: Supplementary file 1 [file viruses-11-00110-s001.zip › Supplementary Materials/Table S1.xlsx]

## Sheet: Predicted propensities of αSyn
	[WT]					[E61I]					[N65I]					[G84I]
	Pα	Pβ	Pc			Pα	Pβ	Pc			Pα	Pβ	Pc			Pα	Pβ	Pc
1 M	0.65	0.16	0.27		45 K	0.09	0.12	0.81		45 K	0.09	0.12	0.81		65 N	0.16	0.38	0.39
2 D	0.66	0.14	0.23		46 E	0.1	0.18	0.72		46 E	0.1	0.18	0.72		66 V	0.08	0.24	0.71
3 V	0.75	0.17	0.12		47 G	0.15	0.45	0.4		47 G	0.15	0.45	0.4		67 G	0.05	0.23	0.8
4 F	0.77	0.14	0.11		48 V	0.2	0.7	0.15		48 V	0.2	0.7	0.15		68 G	0.05	0.41	0.61
5 M	0.77	0.1	0.15		49 V	0.23	0.71	0.11		49 V	0.22	0.71	0.11		69 A	0.06	0.76	0.23
6 K	0.7	0.06	0.3		50 H	0.21	0.65	0.15		50 H	0.21	0.66	0.15		70 V	0.09	0.88	0.09
7 G	0.61	0.03	0.51		51 G	0.2	0.53	0.24		51 G	0.19	0.55	0.24		71 V	0.11	0.85	0.09
8 L	0.48	0.02	0.69		52 V	0.27	0.4	0.27		52 V	0.25	0.4	0.28		72 T	0.11	0.74	0.18
9 S	0.41	0.02	0.7		53 A	0.35	0.42	0.19		53 A	0.32	0.43	0.2		73 G	0.13	0.63	0.29
10 K	0.41	0.03	0.69		54 T	0.44	0.35	0.16		54 T	0.41	0.35	0.17		74 V	0.2	0.48	0.28
11 A	0.43	0.03	0.67		55 V	0.52	0.26	0.18		55 V	0.52	0.26	0.18		75 T	0.29	0.47	0.21
12 K	0.47	0.03	0.62		56 A	0.49	0.12	0.38		56 A	0.49	0.12	0.35		76 A	0.37	0.41	0.17
13 E	0.5	0.05	0.51		57 E	0.47	0.1	0.45		57 E	0.49	0.1	0.43		77 V	0.42	0.34	0.2
14 G	0.64	0.09	0.32		58 K	0.42	0.1	0.5		58 K	0.49	0.08	0.49		78 A	0.4	0.24	0.31
15 V	0.77	0.14	0.14		59 T	0.36	0.12	0.52		59 T	0.4	0.06	0.61		79 Q	0.44	0.16	0.35
16 V	0.81	0.17	0.09		60 K	0.3	0.19	0.42		60 K	0.33	0.06	0.65		80 K	0.44	0.2	0.3
17 A	0.84	0.14	0.08		61 I	0.24	0.37	0.28		61 E	0.25	0.11	0.62		81 T	0.41	0.21	0.28
18 A	0.84	0.09	0.12		62 Q	0.2	0.57	0.19		62 Q	0.21	0.27	0.43		82 V	0.44	0.28	0.21
19 A	0.78	0.05	0.26		63 V	0.18	0.69	0.14		63 V	0.2	0.62	0.16		83 E	0.38	0.29	0.23
20 E	0.75	0.03	0.33		64 T	0.14	0.68	0.17		64 T	0.19	0.8	0.07		84 I	0.39	0.27	0.26
21 K	0.72	0.02	0.41		65 N	0.09	0.49	0.42		65 I	0.14	0.83	0.08		85 A	0.36	0.22	0.32
22 T	0.61	0.02	0.57		66 V	0.05	0.29	0.75		66 V	0.07	0.71	0.25		86 G	0.33	0.18	0.41
23 K	0.57	0.02	0.58		67 G	0.03	0.25	0.83		67 G	0.04	0.58	0.48		87 S	0.32	0.2	0.39
24 Q	0.52	0.03	0.6		68 G	0.04	0.42	0.64		68 G	0.04	0.63	0.42		88 I	0.37	0.24	0.27
25 G	0.52	0.05	0.52		69 A	0.06	0.76	0.24		69 A	0.05	0.8	0.22		89 A	0.45	0.29	0.19
26 V	0.63	0.09	0.32		70 V	0.09	0.88	0.09		70 V	0.08	0.85	0.12		90 A	0.52	0.17	0.24
27 A	0.67	0.14	0.2		71 V	0.12	0.86	0.08		71 V	0.11	0.78	0.13		91 A	0.55	0.11	0.33
28 E	0.69	0.13	0.19		72 T	0.11	0.75	0.18		72 T	0.11	0.68	0.22		92 T	0.47	0.08	0.45
29 A	0.69	0.09	0.28		73 G	0.13	0.64	0.28		73 G	0.13	0.59	0.31		93 G	0.53	0.08	0.41
30 A	0.55	0.05	0.49		74 V	0.19	0.51	0.28		74 V	0.2	0.48	0.3		94 F	0.58	0.08	0.41
31 G	0.51	0.04	0.58		75 T	0.26	0.48	0.23		75 T	0.27	0.47	0.23		95 V	0.61	0.09	0.37
32 K	0.46	0.04	0.61		76 A	0.32	0.44	0.18		76 A	0.33	0.44	0.18		96 K	0.6	0.07	0.39
33 T	0.4	0.05	0.62		77 V	0.36	0.38	0.22		77 V	0.36	0.37	0.22		97 K	0.49	0.06	0.55
34 K	0.35	0.05	0.63		78 A	0.33	0.31	0.3		78 A	0.33	0.31	0.3		98 D	0.34	0.05	0.74
35 E	0.26	0.09	0.62		79 Q	0.38	0.26	0.28		79 Q	0.38	0.26	0.28		99 Q	0.32	0.05	0.74
36 G	0.22	0.23	0.48		80 K	0.42	0.3	0.23		80 K	0.42	0.3	0.23		100 L	0.25	0.05	0.78
37 V	0.28	0.58	0.14
38 L	0.29	0.76	0.05
39 Y	0.26	0.75	0.06
40 V	0.23	0.56	0.18
41 G	0.15	0.22	0.58
42 S	0.12	0.14	0.76
43 K	0.1	0.11	0.82
44 T	0.1	0.09	0.84
45 K	0.09	0.12	0.81
46 E	0.1	0.18	0.72
47 G	0.15	0.45	0.4
48 V	0.2	0.7	0.15
49 V	0.22	0.71	0.11
50 H	0.21	0.66	0.15
51 G	0.19	0.55	0.24
52 V	0.25	0.4	0.28
53 A	0.32	0.43	0.2
54 T	0.42	0.35	0.17
55 V	0.51	0.26	0.18
56 A	0.48	0.13	0.36
57 E	0.49	0.1	0.44
58 K	0.47	0.08	0.5
59 T	0.43	0.06	0.58
60 K	0.37	0.07	0.6
61 E	0.32	0.11	0.56
62 Q	0.3	0.22	0.42
63 V	0.29	0.38	0.27
64 T	0.25	0.46	0.24
65 N	0.16	0.38	0.39
66 V	0.08	0.24	0.71
67 G	0.05	0.23	0.8
68 G	0.05	0.41	0.61
69 A	0.06	0.76	0.23
70 V	0.09	0.88	0.09
71 V	0.11	0.85	0.09
72 T	0.11	0.75	0.18
73 G	0.12	0.64	0.28
74 V	0.19	0.51	0.28
75 T	0.26	0.48	0.23
76 A	0.32	0.44	0.18
77 V	0.36	0.38	0.22
78 A	0.33	0.31	0.3
79 Q	0.38	0.26	0.28
80 K	0.42	0.3	0.23
81 T	0.38	0.25	0.3
82 V	0.36	0.19	0.38
83 E	0.23	0.11	0.64
84 G	0.2	0.07	0.77
85 A	0.19	0.09	0.74
86 G	0.2	0.13	0.66
87 S	0.24	0.21	0.46
88 I	0.33	0.34	0.23
89 A	0.41	0.41	0.15
90 A	0.5	0.28	0.18
91 A	0.54	0.15	0.28
92 T	0.45	0.1	0.43
93 G	0.52	0.09	0.39
94 F	0.57	0.08	0.41
95 V	0.61	0.1	0.36
96 K	0.59	0.07	0.4
97 K	0.49	0.06	0.55
98 D	0.34	0.05	0.74
99 Q	0.32	0.05	0.74
100 L	0.25	0.05	0.78
101 G	0.22	0.05	0.81
102 K	0.25	0.06	0.77
103 N	0.19	0.05	0.85
104 E	0.17	0.05	0.89
105 E	0.15	0.05	0.89
106 G	0.17	0.06	0.87
107 A	0.17	0.06	0.85
108 P	0.19	0.08	0.82
109 Q	0.19	0.09	0.8
110 E	0.19	0.12	0.75
111 G	0.2	0.18	0.68
112 I	0.2	0.21	0.64
113 L	0.19	0.2	0.65
114 E	0.15	0.14	0.76
115 D	0.12	0.11	0.84
116 M	0.11	0.08	0.89
117 P	0.11	0.07	0.89
118 V	0.12	0.07	0.89
119 D	0.12	0.07	0.9
120 P	0.12	0.06	0.9
121 D	0.14	0.07	0.89
122 N	0.17	0.07	0.85
123 E	0.21	0.09	0.8
124 A	0.23	0.11	0.74
125 Y	0.23	0.1	0.74
126 E	0.21	0.1	0.78
127 M	0.2	0.1	0.78
128 P	0.19	0.09	0.8
129 S	0.17	0.07	0.83
130 E	0.15	0.07	0.86
131 E	0.13	0.07	0.88
132 G	0.13	0.07	0.88
133 Y	0.13	0.09	0.86
134 Q	0.15	0.11	0.81
135 D	0.17	0.12	0.77
136 Y	0.15	0.1	0.82
137 E	0.14	0.08	0.88
138 P	0.14	0.09	0.85
139 E	0.19	0.11	0.79
140 A	0.27	0.16	0.69

## Sheet: WT (DSSP)
Analysis with DSSP
H	helix
G	3/10 - helix
I	PI - helix
B	beta-bridge (single pair β-sheet hydrogen bond formation)
E	extended strand
T	H-bonded turn
S	bend
C	coil
helix = H + G + I
β = B + E
Coil = S + T + C
				chain A											chain B											chain C											chain D											chain E
	mutation	runID	ResNo	H	G	I	B	E	T	S	C	helix (HGI)	β (BE)	Coil (STC)	H	G	I	B	E	T	S	C	helix (HGI)	β (BE)	Coil (STC)	H	G	I	B	E	T	S	C	helix (HGI)	β (BE)	Coil (STC)	H	G	I	B	E	T	S	C	helix (HGI)	β (BE)	Coil (STC)	H	G
	WT	run1	36	0	0	0	0	0	0	0	1	0	0	1	0	0	0	0	0	0	0	1	0	0	1	0	0	0	0	0	0	0	1	0	0	1	0	0	0	0	0	0	0	1	0	0	1	0	0
			37	0	0	0	0.0008	0.81	0	0	0.1891	0	0.8108	0.1891	0	0	0	0.0001	0.9743	0	0	0.0254	0	0.9744	0.0254	0	0	0	0	0.969	0	0	0.0309	0	0.969	0.0309	0	0	0	0	0.9557	0	0	0.0442	0	0.9557	0.0442	0	0
			38	0	0	0	0.0029	0.9703	0	0	0.0266	0	0.9732	0.0266	0	0	0	0	0.999	0	0	0.0009	0	0.999	0.0009	0	0	0	0	0.9989	0	0	0.001	0	0.9989	0.001	0	0	0	0	0.9993	0	0	0.0006	0	0.9993	0.0006	0	0
			39	0	0	0	0.0004	0.9847	0	0	0.0147	0	0.9851	0.0147	0	0	0	0	1	0	0	0	0	1	0	0	0	0	0	1	0	0	0	0	1	0	0	0	0	0	1	0	0	0	0	1	0	0	0
			40	0	0	0	0.0008	0.964	0.0135	0.0132	0.0082	0	0.9648	0.0349	0	0	0	0	0.9998	0	0	0.0001	0	0.9998	0.0001	0	0	0	0	0.9998	0	0	0.0001	0	0.9998	0.0001	0	0	0	0	0.9998	0	0	0	0	0.9998	0	0	0
			41	0	0	0	0.0021	0.0003	0.0297	0.9677	0	0	0.0024	0.9974	0	0	0	0	0.0007	0.0013	0.9978	0	0	0.0007	0.9991	0	0	0	0	0.0013	0.005	0.9934	0	0	0.0013	0.9984	0	0	0	0	0.0012	0.0013	0.9964	0.0008	0	0.0012	0.9985	0	0
			42	0	0	0	0	0.0003	0	0.0049	0.9946	0	0.0003	0.9995	0	0	0	0	0.0007	0	0	0.9991	0	0.0007	0.9991	0	0	0	0	0.0013	0	0	0.9986	0	0.0013	0.9986	0	0	0	0	0.0012	0	0	0.9987	0	0.0012	0.9987	0	0
			43	0	0	0	0.0145	0.2636	0	0	0.7217	0	0.2781	0.7217	0	0	0	0.0143	0.2641	0	0	0.7214	0	0.2784	0.7214	0	0	0	0.0002	0.0024	0	0	0.9972	0	0.0026	0.9972	0	0	0	0	0.0006	0	0	0.9992	0	0.0006	0.9992	0	0
			44	0	0	0	0	0.2646	0	0	0.7352	0	0.2646	0.7352	0	0	0	0	0.2651	0	0	0.7348	0	0.2651	0.7348	0	0	0	0	0.0024	0	0	0.9975	0	0.0024	0.9975	0	0	0	0	0.0007	0	0	0.9992	0	0.0007	0.9992	0	0
			45	0	0	0	0.3258	0.6276	0	0.001	0.0454	0	0.9534	0.0464	0	0	0	0.1726	0.8257	0	0	0.0015	0	0.9983	0.0015	0	0	0	0.1945	0.8053	0	0	0	0	0.9998	0	0	0	0	0.1368	0.8631	0	0	0	0	0.9999	0	0	0
			46	0	0	0	0.0125	0.5161	0.0005	0.0013	0.4693	0	0.5286	0.4711	0	0	0	0.0049	0.7803	0	0.0534	0.1612	0	0.7852	0.2146	0	0	0	0.0004	0.8046	0	0.0064	0.1883	0	0.805	0.1947	0	0	0	0.0001	0.863	0	0.0067	0.1299	0	0.8631	0.1366	0	0
			47	0	0	0	0	0.0169	0.0017	0.0223	0.9588	0	0.0169	0.9828	0	0	0	0	0.0193	0.0001	0.062	0.9183	0	0.0193	0.9804	0	0	0	0	0.0031	0.0002	0.2008	0.7956	0	0.0031	0.9966	0	0	0	0	0.0001	0.0002	0.5634	0.4361	0	0.0001	0.9997	0	0
			48	0	0	0	0.042	0.0592	0	0	0.8986	0	0.1012	0.8986	0	0	0	0.0404	0.0616	0	0	0.8978	0	0.102	0.8978	0	0	0	0	0.0047	0	0	0.9952	0	0.0047	0.9952	0	0	0	0	0.0001	0	0	0.9998	0	0.0001	0.9998	0	0
			49	0	0	0	0.0121	0.0596	0	0.0024	0.9257	0	0.0717	0.9281	0	0	0	0.0166	0.0708	0	0	0.9125	0	0.0874	0.9125	0	0	0	0.0073	0.0163	0	0	0.9763	0	0.0236	0.9763	0	0	0	0.0032	0.0046	0	0	0.9921	0	0.0078	0.9921	0	0
			50	0	0	0	0.0025	0.314	0	0	0.6833	0	0.3165	0.6833	0	0	0	0.0011	0.6774	0	0	0.3213	0	0.6785	0.3213	0	0	0	0.0005	0.8059	0	0	0.1934	0	0.8064	0.1934	0	0	0	0.0006	0.8201	0	0	0.1792	0	0.8207	0.1792	0	0
			51	0	0	0	0	0.367	0	0	0.6329	0	0.367	0.6329	0	0	0	0	0.6901	0	0	0.3098	0	0.6901	0.3098	0	0	0	0	0.8064	0	0	0.1935	0	0.8064	0.1935	0	0	0	0	0.8208	0	0	0.1791	0	0.8208	0.1791	0	0
			52	0	0	0	0.162	0.8295	0	0	0.0083	0	0.9915	0.0083	0	0	0	0.017	0.9827	0	0	0.0001	0	0.9997	0.0001	0	0	0	0.0025	0.9974	0	0	0	0	0.9999	0	0	0	0	0.0005	0.9993	0	0	0	0	0.9998	0	0	0
			53	0	0	0	0.004	0.7176	0	0	0.2783	0	0.7216	0.2783	0	0	0	0.0003	0.9362	0	0	0.0633	0	0.9365	0.0633	0	0	0	0	0.9875	0	0	0.0124	0	0.9875	0.0124	0	0	0	0	0.9976	0	0	0.0023	0	0.9976	0.0023	0	0
			54	0	0	0	0	0.0564	0	0.9316	0.0118	0	0.0564	0.9434	0	0	0	0	0.8336	0	0	0.1663	0	0.8336	0.1663	0	0	0	0	0.9842	0	0	0.0157	0	0.9842	0.0157	0	0	0	0	0.9967	0	0	0.0032	0	0.9967	0.0032	0	0
			55	0	0	0	0.0004	0.0361	0	0.3431	0.62	0	0.0365	0.9631	0	0	0	0.069	0.5066	0.0001	0	0.424	0	0.5756	0.4241	0	0	0	0.0212	0.9301	0	0	0.0486	0	0.9513	0.0486	0	0	0	0.0077	0.9904	0	0	0.0017	0	0.9981	0.0017	0	0
			56	0	0	0	0	0.0001	0	0.0222	0.9775	0	0.0001	0.9997	0	0	0	0	0	0.0001	0.8206	0.1792	0	0	0.9999	0	0	0	0	0.0012	0	0.4111	0.5875	0	0.0012	0.9986	0	0	0	0	0.0013	0	0.0022	0.9963	0	0.0013	0.9985	0	0
			57	0	0	0	0.3018	0.1334	0	0.0125	0.552	0	0.4352	0.5645	0	0	0	0	0	0	0.8259	0.174	0	0	0.9999	0	0	0	0	0.0012	0	0.9071	0.0915	0	0.0012	0.9986	0	0	0	0	0	0	0.9913	0.0085	0	0	0.9998	0	0
			58	0	0	0	0.0005	0.225	0	0.0383	0.7359	0	0.2255	0.7742	0	0	0	0	0	0	0.0008	0.9991	0	0	0.9999	0	0	0	0	0	0	0	1	0	0	1	0	0	0	0	0	0	0	1	0	0	1	0	0
			59	0	0	0	0.0088	0.2221	0	0.376	0.3929	0	0.2309	0.7689	0	0	0	0	0	0.0006	0.1758	0.8235	0	0	0.9999	0	0	0	0	0	0	0	1	0	0	1	0	0	0	0	0	0	0	1	0	0	1	0	0
			60	0	0.001	0	0.0017	0.0011	0.0281	0.1422	0.8255	0.001	0.0028	0.9958	0	0	0	0	0	0.0006	0.0001	0.9991	0	0	0.9998	0	0	0	0	0	0	0	1	0	0	1	0	0	0	0	0	0	0	1	0	0	1	0	0
			61	0	0.0011	0	0	0.0008	0.0418	0.0447	0.9113	0.0011	0.0008	0.9978	0	0	0	0.0009	0	0	0.2662	0.7327	0	0.0009	0.9989	0	0	0	0.0001	0	0	0	0.9998	0	0.0001	0.9998	0	0	0	0.0009	0	0	0	0.999	0	0.0009	0.999	0	0
			62	0	0.0014	0	0.0013	0.0008	0.0137	0.2996	0.6828	0.0014	0.0021	0.9961	0	0	0	0	0	0.1048	0.3818	0.5131	0	0	0.9997	0	0	0	0	0.0005	0.0006	0.2483	0.7503	0	0.0005	0.9992	0	0	0	0	0	0	0.5806	0.4193	0	0	0.9999	0	0
			63	0	0.0009	0	0	0	0.2853	0.4258	0.2878	0.0009	0	0.9989	0	0	0	0	0.0005	0.1048	0.5193	0.375	0	0.0005	0.9991	0	0	0	0	0.0017	0.0006	0.9311	0.0664	0	0.0017	0.9981	0	0	0	0	0.0581	0	0.7043	0.2373	0	0.0581	0.9416	0	0
			64	0	0.0009	0	0	0.0066	0.2854	0.5308	0.1761	0.0009	0.0066	0.9923	0	0	0	0.0009	0.5271	0	0.1261	0.3456	0	0.528	0.4717	0	0	0	0.0009	0.6763	0	0	0.3226	0	0.6772	0.3226	0	0	0	0.0013	0.622	0	0	0.3765	0	0.6233	0.3765	0	0
			65	0	0.0005	0	0.0297	0.3229	0.2848	0.1529	0.2088	0.0005	0.3526	0.6465	0	0	0	0.0036	0.9849	0	0	0.0113	0	0.9885	0.0113	0	0	0	0.0001	0.999	0	0	0.0008	0	0.9991	0.0008	0	0	0	0	0.9996	0	0	0.0002	0	0.9996	0.0002	0	0
			66	0	0	0	0.5884	0.3225	0	0.0096	0.0793	0	0.9109	0.0889	0	0	0	0.0151	0.9814	0	0	0.0033	0	0.9965	0.0033	0	0	0	0.0008	0.9987	0	0	0.0003	0	0.9995	0.0003	0	0	0	0.0002	0.9995	0	0	0.0001	0	0.9997	0.0001	0	0
			67	0	0	0	0	0.0004	0	0.98	0.0194	0	0.0004	0.9994	0	0	0	0	0.0004	0	0.9994	0	0	0.0004	0.9994	0	0	0	0	0	0	0.9998	0.0001	0	0	0.9999	0	0	0	0	0	0	1	0	0	0	1	0	0
			68	0	0	0	0.0003	0.0016	0	0.998	0	0	0.0019	0.998	0	0	0	0	0.0004	0	0.9995	0	0	0.0004	0.9995	0	0	0	0	0	0	1	0	0	0	1	0	0	0	0	0	0	1	0	0	0	1	0	0
			69	0	0	0	0.0017	0.0024	0	0	0.9958	0	0.0041	0.9958	0	0	0	0	0.0012	0	0	0.9987	0	0.0012	0.9987	0	0	0	0	0	0	0	1	0	0	1	0	0	0	0	0	0	0	1	0	0	1	0	0
			70	0	0	0	0.0164	0.9659	0	0	0.0176	0	0.9823	0.0176	0	0	0	0.0004	0.9994	0	0	0	0	0.9998	0	0	0	0	0.0001	0.9998	0	0	0	0	0.9999	0	0	0	0	0	0.9999	0	0	0	0	0.9999	0	0	0
			71	0	0	0	0.0037	0.9701	0	0	0.026	0	0.9738	0.026	0	0	0	0	0.9994	0	0	0.0004	0	0.9994	0.0004	0	0	0	0	0.9998	0	0	0.0001	0	0.9998	0.0001	0	0	0	0	0.9999	0	0	0	0	0.9999	0	0	0
			72	0	0	0	0.1057	0.5847	0	0	0.3094	0	0.6904	0.3094	0	0	0	0	0.7452	0	0	0.2547	0	0.7452	0.2547	0	0	0	0	0.7605	0	0	0.2394	0	0.7605	0.2394	0	0	0	0	0.7968	0	0	0.2031	0	0.7968	0.2031	0	0
			73	0	0	0	0	0.562	0	0.4378	0	0	0.562	0.4378	0	0	0	0	0.7436	0	0.2563	0	0	0.7436	0.2563	0	0	0	0	0.7599	0	0.24	0	0	0.7599	0.24	0	0	0	0	0.7961	0	0.2038	0	0	0.7961	0.2038	0	0
			74	0	0	0	0.0758	0.8904	0	0	0.0336	0	0.9662	0.0336	0	0	0	0.0188	0.9794	0	0	0.0017	0	0.9982	0.0017	0	0	0	0.0296	0.9699	0	0	0.0003	0	0.9995	0.0003	0	0	0	0.0034	0.9961	0	0	0.0004	0	0.9995	0.0004	0	0
			75	0	0	0	0.0005	0.7451	0	0	0.2543	0	0.7456	0.2543	0	0	0	0	0.9106	0	0	0.0892	0	0.9106	0.0892	0	0	0	0	0.9441	0	0	0.0558	0	0.9441	0.0558	0	0	0	0	0.9909	0	0	0.0089	0	0.9909	0.0089	0	0
			76	0	0	0	0	0.7266	0	0	0.2733	0	0.7266	0.2733	0	0	0	0	0.8991	0	0	0.1008	0	0.8991	0.1008	0	0	0	0	0.9265	0	0	0.0734	0	0.9265	0.0734	0	0	0	0	0.9818	0	0	0.0181	0	0.9818	0.0181	0	0
			77	0	0	0	0.0011	0.9552	0	0	0.0436	0	0.9563	0.0436	0	0	0	0	0.9948	0	0	0.0051	0	0.9948	0.0051	0	0	0	0	0.9906	0	0	0.0093	0	0.9906	0.0093	0	0	0	0	0.9931	0	0	0.0068	0	0.9931	0.0068	0	0
			78	0	0	0	0.0251	0.9663	0	0	0.0084	0	0.9914	0.0084	0	0	0	0.0024	0.9975	0	0	0	0	0.9999	0	0	0	0	0.0037	0.9961	0	0	0	0	0.9998	0	0	0	0	0.0052	0.9946	0	0	0	0	0.9998	0	0	0
			79	0	0	0	0.0005	0.4003	0	0	0.5991	0	0.4008	0.5991	0	0	0	0.0001	0.4948	0	0	0.5049	0	0.4949	0.5049	0	0	0	0	0.412	0	0	0.5879	0	0.412	0.5879	0	0	0	0.0001	0.1998	0	0	0.8	0	0.1999	0.8	0	0
			80	0	0	0	0	0.1861	0	0.7347	0.079	0	0.1861	0.8137	0	0	0	0	0.3503	0	0.5883	0.0613	0	0.3503	0.6496	0	0	0	0	0.3197	0	0.608	0.0721	0	0.3197	0.6801	0	0	0	0	0.1478	0	0.8233	0.0287	0	0.1478	0.852	0	0
			81	0	0	0	0.0087	0.5376	0	0.0506	0.4029	0	0.5463	0.4535	0	0	0	0.0051	0.8499	0	0.0016	0.1432	0	0.855	0.1448	0	0	0	0.0047	0.9113	0	0.0265	0.0573	0	0.916	0.0838	0	0	0	0.0043	0.923	0	0	0.0725	0	0.9273	0.0725	0	0
			82	0	0	0	0.0884	0.6862	0	0	0.2252	0	0.7746	0.2252	0	0	0	0.0225	0.9349	0	0	0.0424	0	0.9574	0.0424	0	0	0	0.0035	0.9758	0	0	0.0205	0	0.9793	0.0205	0	0	0	0.0011	0.9801	0	0	0.0186	0	0.9812	0.0186	0	0
			83	0	0	0	0.078	0.4473	0	0.0005	0.474	0	0.5253	0.4745	0	0	0	0.0483	0.8248	0	0	0.1268	0	0.8731	0.1268	0	0	0	0.022	0.9526	0	0	0.0252	0	0.9746	0.0252	0	0	0	0.0206	0.9689	0	0	0.0103	0	0.9895	0.0103	0	0
			84	0	0	0	0	0.0072	0	0.421	0.5716	0	0.0072	0.9926	0	0	0	0	0.0101	0	0.1357	0.8541	0	0.0101	0.9898	0	0	0	0	0.005	0	0.0672	0.9276	0	0.005	0.9948	0	0	0	0	0.0019	0	0.0773	0.9206	0	0.0019	0.9979	0	0
			85	0	0	0	0.014	0.0071	0.7587	0.2198	0	0	0.0211	0.9785	0	0	0	0.0168	0.0099	0.8075	0.1656	0	0	0.0267	0.9731	0	0	0	0.0069	0.005	0.8558	0.1322	0	0	0.0119	0.988	0	0	0	0.0001	0.0019	0.8751	0.1227	0	0	0.002	0.9978	0	0
			86	0	0	0	0	0	0.7669	0.232	0.001	0	0	0.9999	0	0	0	0	0	0.8115	0.1884	0	0	0	0.9999	0	0	0	0	0	0.8644	0.1355	0	0	0	0.9999	0	0	0	0	0	0.8751	0.1248	0	0	0	0.9999	0	0
			87	0	0	0	0	0	0	0.0449	0.9549	0	0	0.9998	0	0	0	0	0	0	0.0004	0.9995	0	0	0.9999	0	0	0	0	0	0	0	0.9999	0	0	0.9999	0	0	0	0	0	0	0	1	0	0	1	0	0
			88	0	0	0	0.2529	0.1318	0	0	0.6151	0	0.3847	0.6151	0	0	0	0.6602	0.2227	0	0	0.1169	0	0.8829	0.1169	0	0	0	0.6927	0.1998	0	0	0.1073	0	0.8925	0.1073	0	0	0	0.7472	0.2526	0	0	0	0	0.9998	0	0	0
			89	0	0	0	0	0.1317	0.5751	0.257	0.0359	0	0.1317	0.868	0	0	0	0.0036	0.2786	0.1164	0.4104	0.1908	0	0.2822	0.7176	0	0	0	0	0.1998	0.0872	0.6728	0.0399	0	0.1998	0.7999	0	0	0	0	0.2526	0	0.7316	0.0156	0	0.2526	0.7472	0	0
			90	0	0	0	0.0036	0.2226	0.4864	0.1832	0.1039	0	0.2262	0.7735	0	0	0	0	0.3048	0.1164	0.3508	0.2278	0	0.3048	0.695	0	0	0	0	0.2002	0.0869	0.1293	0.5833	0	0.2002	0.7995	0	0	0	0	0.2528	0	0.1043	0.6427	0	0.2528	0.747	0	0
			91	0	0	0	0	0.4417	0	0.0118	0.5463	0	0.4417	0.5581	0	0	0	0	0.6709	0	0	0.329	0	0.6709	0.329	0	0	0	0	0.7142	0	0	0.2857	0	0.7142	0.2857	0	0	0	0	0.7833	0	0	0.2166	0	0.7833	0.2166	0	0
			92	0	0	0	0.0941	0.8579	0.0308	0.016	0.001	0	0.952	0.0478	0	0	0	0.0056	0.9907	0.0019	0.0015	0	0	0.9963	0.0034	0	0	0	0.0049	0.9949	0	0	0	0	0.9998	0	0	0	0	0.0092	0.9907	0	0	0	0	0.9999	0	0	0
			93	0	0	0	0	0.7851	0.0516	0.1632	0	0	0.7851	0.2148	0	0	0	0	0.9836	0.0041	0.0121	0	0	0.9836	0.0162	0	0	0	0	0.9841	0	0.0158	0	0	0.9841	0.0158	0	0	0	0	0.9579	0	0.042	0	0	0.9579	0.042	0	0
			94	0	0	0	0.0005	0.8111	0	0	0.1882	0	0.8116	0.1882	0	0	0	0.0001	0.9893	0	0	0.0104	0	0.9894	0.0104	0	0	0	0	0.985	0	0	0.0149	0	0.985	0.0149	0	0	0	0	0.9582	0	0	0.0417	0	0.9582	0.0417	0	0
			95	0	0	0	0.0083	0.9633	0	0	0.0282	0	0.9716	0.0282	0	0	0	0.0001	0.9955	0	0	0.0042	0	0.9956	0.0042	0	0	0	0	0.9847	0	0	0.0151	0	0.9847	0.0151	0	0	0	0.0041	0.9856	0	0	0.0102	0	0.9897	0.0102	0	0
			96	0	0	0	0.0048	0.9372	0	0	0.0578	0	0.942	0.0578	0	0	0	0.0028	0.9831	0	0	0.0139	0	0.9859	0.0139	0	0	0	0.0022	0.9832	0	0	0.0144	0	0.9854	0.0144	0	0	0	0.002	0.9919	0	0	0.006	0	0.9939	0.006	0	0
			97	0	0	0	0.0036	0.7154	0.0072	0.05	0.2235	0	0.719	0.2807	0	0	0	0.001	0.8353	0	0.0227	0.1408	0	0.8363	0.1635	0	0	0	0.0012	0.9404	0	0	0.0582	0	0.9416	0.0582	0	0	0	0.001	0.9211	0	0	0.0777	0	0.9221	0.0777	0	0
			98	0	0	0	0.0021	0.2051	0.0072	0	0.7853	0	0.2072	0.7925	0	0	0	0.0021	0.2051	0	0	0.7926	0	0.2072	0.7926	0	0	0	0	0.0075	0	0	0.9923	0	0.0075	0.9923	0	0	0	0.0001	0.0113	0	0	0.9884	0	0.0114	0.9884	0	0
			99	0	0	0	0	0	0	0	1	0	0	1	0	0	0	0	0	0	0	1	0	0	1	0	0	0	0	0	0	0	1	0	0	1	0	0	0	0	0	0	0	1	0	0	1	0	0
	WT	run2	36	0	0	0	0	0	0	0	1	0	0	1	0	0	0	0	0	0	0	1	0	0	1	0	0	0	0	0	0	0	1	0	0	1	0	0	0	0	0	0	0	1	0	0	1	0	0
			37	0	0.0005	0	0.0005	0.3304	0.015	0	0.6533	0.0005	0.3309	0.6683	0	0	0	0.0003	0.9104	0	0	0.0892	0	0.9107	0.0892	0	0	0	0	0.9805	0	0	0.0194	0	0.9805	0.0194	0	0	0	0	0.9795	0	0	0.0203	0	0.9795	0.0203	0	0
			38	0	0.0005	0	0	0.3692	0.0161	0.4427	0.1712	0.0005	0.3692	0.63	0	0	0	0	0.9598	0	0	0.0401	0	0.9598	0.0401	0	0	0	0	0.9983	0	0	0.0016	0	0.9983	0.0016	0	0	0	0	0.9992	0	0	0.0007	0	0.9992	0.0007	0	0
			39	0	0.0005	0	0.0179	0.9531	0.0004	0.005	0.0228	0.0005	0.971	0.0282	0	0	0	0	0.9999	0	0	0	0	0.9999	0	0	0	0	0	0.9999	0	0	0	0	0.9999	0	0	0	0	0	1	0	0	0	0	1	0	0	0
			40	0	0	0	0.0121	0.9476	0.0071	0.0225	0.0104	0	0.9597	0.04	0	0	0	0	0.9988	0	0.0007	0.0003	0	0.9988	0.001	0	0	0	0	0.9998	0	0	0	0	0.9998	0	0	0	0	0	0.9999	0	0	0	0	0.9999	0	0	0
			41	0	0	0	0.0016	0.0007	0.0286	0.9688	0	0	0.0023	0.9974	0	0	0	0.0038	0.0007	0.0001	0.9952	0	0	0.0045	0.9953	0	0	0	0.0008	0	0	0.999	0	0	0.0008	0.999	0	0	0	0	0.0007	0.0028	0.9962	0	0	0.0007	0.999	0	0
			42	0	0	0	0	0.0001	0	0.6884	0.3114	0	0.0001	0.9998	0	0	0	0	0.0007	0	0	0.9991	0	0.0007	0.9991	0	0	0	0	0	0	0	0.9999	0	0	0.9999	0	0	0	0	0.0007	0	0	0.9992	0	0.0007	0.9992	0	0
			43	0	0	0	0.0219	0.0793	0	0	0.8986	0	0.1012	0.8986	0	0	0	0.0345	0.4031	0	0	0.5622	0	0.4376	0.5622	0	0	0	0.0059	0.4663	0	0	0.5276	0	0.4722	0.5276	0	0	0	0.003	0.4299	0	0	0.567	0	0.4329	0.567	0	0
			44	0	0	0	0.0015	0.1939	0	0	0.8044	0	0.1954	0.8044	0	0	0	0.0002	0.4566	0	0	0.543	0	0.4568	0.543	0	0	0	0	0.4693	0	0	0.5306	0	0.4693	0.5306	0	0	0	0	0.4302	0	0	0.5697	0	0.4302	0.5697	0	0
			45	0	0	0	0.3505	0.5775	0	0	0.0718	0	0.928	0.0718	0	0	0	0.1699	0.8201	0	0	0.0099	0	0.99	0.0099	0	0	0	0.1053	0.8908	0	0	0.0037	0	0.9961	0.0037	0	0	0	0.0504	0.9483	0	0	0.0011	0	0.9987	0.0011	0	0
			46	0	0	0	0.024	0.4666	0	0.0039	0.5052	0	0.4906	0.5091	0	0	0	0.0227	0.6808	0	0.0016	0.2947	0	0.7035	0.2963	0	0	0	0.0092	0.8173	0	0.0061	0.1672	0	0.8265	0.1733	0	0	0	0.0045	0.9084	0	0.0045	0.0823	0	0.9129	0.0868	0	0
			47	0	0	0	0	0	0.001	0.0406	0.9581	0	0	0.9997	0	0	0	0	0.0062	0	0.011	0.9826	0	0.0062	0.9936	0	0	0	0	0.0073	0.0001	0.1306	0.8617	0	0.0073	0.9924	0	0	0	0	0.0024	0.0004	0.1547	0.8422	0	0.0024	0.9973	0	0
			48	0	0	0	0.0007	0.0001	0.0008	0.0827	0.9155	0	0.0008	0.999	0	0	0	0.0005	0.0073	0	0	0.992	0	0.0078	0.992	0	0	0	0	0.0084	0	0	0.9915	0	0.0084	0.9915	0	0	0	0	0.0024	0	0	0.9975	0	0.0024	0.9975	0	0
			49	0	0	0	0.0017	0.0575	0	0.1106	0.8299	0	0.0592	0.9405	0	0	0	0.0437	0.0132	0	0	0.9429	0	0.0569	0.9429	0	0	0	0.0486	0.02	0	0	0.9312	0	0.0686	0.9312	0	0	0	0.0169	0.0134	0	0	0.9695	0	0.0303	0.9695	0	0
			50	0	0	0	0.5973	0.0575	0.0064	0.0177	0.3207	0	0.6548	0.3448	0	0	0	0.0053	0.1228	0	0	0.8718	0	0.1281	0.8718	0	0	0	0.0002	0.3666	0	0	0.633	0	0.3668	0.633	0	0	0	0.0002	0.4688	0	0	0.5308	0	0.469	0.5308	0	0
			51	0	0	0	0.0068	0.0028	0.0067	0.7584	0.225	0	0.0096	0.9901	0	0	0	0	0.1248	0	0	0.8751	0	0.1248	0.8751	0	0	0	0	0.3679	0	0	0.632	0	0.3679	0.632	0	0	0	0	0.4695	0	0	0.5304	0	0.4695	0.5304	0	0
			52	0	0	0	0.0016	0.0051	0	0.1532	0.8398	0	0.0067	0.993	0	0	0	0.0099	0.9888	0	0	0.0011	0	0.9987	0.0011	0	0	0	0	0.9999	0	0	0	0	0.9999	0	0	0	0	0	0.9999	0	0	0	0	0.9999	0	0	0
			53	0.0077	0.0118	0	0.0028	0.0798	0.5545	0.0587	0.2843	0.0195	0.0826	0.8975	0	0	0	0.0003	0.9873	0	0	0.0123	0	0.9876	0.0123	0	0	0	0	0.9999	0	0	0	0	0.9999	0	0	0	0	0	1	0	0	0	0	1	0	0	0
			54	0.0077	0.0118	0	0.014	0.0798	0.5559	0.0208	0.3096	0.0195	0.0938	0.8863	0	0	0	0	0	0	0.4521	0.5478	0	0	0.9999	0	0	0	0	0.9984	0	0	0.0015	0	0.9984	0.0015	0	0	0	0	0.9999	0	0	0	0	0.9999	0	0	0
			55	0.0077	0.0118	0	0.0185	0.005	0.5401	0.0686	0.348	0.0195	0.0235	0.9567	0	0	0	0	0	0	0	0.9999	0	0	0.9999	0	0	0	0	0.0025	0	0	0.9973	0	0.0025	0.9973	0	0	0	0.0366	0.953	0	0	0.0102	0	0.9896	0.0102	0	0
			56	0.0077	0	0	0.0001	0	0.0003	0.3324	0.6592	0.0077	0.0001	0.9919	0	0	0	0	0	0	0.2567	0.7432	0	0	0.9999	0	0	0	0	0	0	0	0.9998	0	0	0.9998	0	0	0	0	0	0	0.0017	0.9982	0	0	0.9999	0	0
			57	0.0025	0.0656	0	0.0004	0	0.0033	0.1911	0.7367	0.0681	0.0004	0.9311	0	0	0	0.0003	0	0	0.9902	0.0093	0	0.0003	0.9995	0	0	0	0	0	0	0.4298	0.5701	0	0	0.9999	0	0	0	0	0	0	0.9988	0.0011	0	0	0.9999	0	0
			58	0.1163	0.3489	0	0	0	0.2114	0.0454	0.2777	0.4652	0	0.5345	0	0	0	0	0	0	0.0002	0.9997	0	0	0.9999	0	0	0	0	0	0	0	1	0	0	1	0	0	0	0	0	0	0	1	0	0	1	0	0
			59	0.1195	0.4614	0	0	0	0.294	0.0793	0.0455	0.5809	0	0.4188	0	0	0	0	0	0	0.0009	0.999	0	0	0.9999	0	0	0	0	0	0	0	1	0	0	1	0	0	0	0	0	0	0	1	0	0	1	0	0
			60	0.1195	0.4126	0	0.0002	0	0.2287	0.141	0.0976	0.5321	0.0002	0.4673	0	0	0	0	0	0	0.0003	0.9996	0	0	0.9999	0	0	0	0	0	0	0	0.9999	0	0	0.9999	0	0	0	0	0	0	0	1	0	0	1	0	0
			61	0.1169	0.1714	0	0.0785	0.0058	0.1664	0.2105	0.2501	0.2883	0.0843	0.627	0	0	0	0.001	0.0042	0	0	0.9946	0	0.0052	0.9946	0	0	0	0.001	0.0042	0	0	0.9947	0	0.0052	0.9947	0	0	0	0	0	0	0	1	0	0	1	0	0
			62	0.0041	0.0026	0	0.0155	0.0064	0.0085	0.1056	0.8568	0.0067	0.0219	0.9709	0	0	0	0	0.0042	0	0.9879	0.0077	0	0.0042	0.9956	0	0	0	0.0032	0.0894	0	0.3726	0.5346	0	0.0926	0.9072	0	0	0	0	0	0	0.7807	0.2192	0	0	0.9999	0	0
			63	0	0	0	0.0364	0.0052	0	0.0028	0.9553	0	0.0416	0.9581	0	0	0	0.0509	0.2152	0	0.5661	0.1675	0	0.2661	0.7336	0	0	0	0.0347	0.358	0	0.538	0.069	0	0.3927	0.607	0	0	0	0.007	0.3906	0	0.3762	0.2259	0	0.3976	0.6021	0	0
			64	0	0	0	0	0	0.9111	0.0887	0	0	0	0.9998	0	0	0	0.0003	0.8161	0	0	0.1834	0	0.8164	0.1834	0	0	0	0.0003	0.9386	0	0	0.0609	0	0.9389	0.0609	0	0	0	0.0005	0.8204	0	0	0.1789	0	0.8209	0.1789	0	0
			65	0	0	0	0	0	0.9111	0.0888	0	0	0	0.9999	0	0	0	0.0001	0.8444	0	0	0.1554	0	0.8445	0.1554	0	0	0	0.0001	0.9669	0	0	0.0328	0	0.967	0.0328	0	0	0	0	0.9971	0	0	0.0028	0	0.9971	0.0028	0	0
			66	0	0	0	0.9782	0.0067	0	0.0078	0.007	0	0.9849	0.0148	0	0	0	0.1607	0.8385	0	0	0.0007	0	0.9992	0.0007	0	0	0	0.0339	0.9655	0	0	0.0005	0	0.9994	0.0005	0	0	0	0.0029	0.9969	0	0	0	0	0.9998	0	0	0
			67	0	0	0	0	0.0067	0	0.9745	0.0185	0	0.0067	0.993	0	0	0	0	0.0014	0	0.9984	0	0	0.0014	0.9984	0	0	0	0	0	0	1	0	0	0	1	0	0	0	0	0	0	0.9999	0	0	0	0.9999	0	0
			68	0	0	0	0.7678	0.0067	0	0.2253	0	0	0.7745	0.2253	0	0	0	0	0.0014	0	0.9985	0	0	0.0014	0.9985	0	0	0	0	0	0	1	0	0	0	1	0	0	0	0	0	0	1	0	0	0	1	0	0
			69	0	0	0	0.0156	0.0073	0	0	0.9769	0	0.0229	0.9769	0	0	0	0	0.0015	0	0	0.9984	0	0.0015	0.9984	0	0	0	0	0	0	0	1	0	0	1	0	0	0	0	0	0	0	1	0	0	1	0	0
			70	0	0	0	0.0132	0.8914	0	0	0.0953	0	0.9046	0.0953	0	0	0	0.0004	0.9994	0	0	0	0	0.9998	0	0	0	0	0.0001	0.9998	0	0	0	0	0.9999	0	0	0	0	0.0002	0.9997	0	0	0	0	0.9999	0	0	0
			71	0	0	0	0.0034	0.937	0	0	0.0594	0	0.9404	0.0594	0	0	0	0	0.9996	0	0	0.0003	0	0.9996	0.0003	0	0	0	0	0.9998	0	0	0.0001	0	0.9998	0.0001	0	0	0	0	0.9997	0	0	0.0002	0	0.9997	0.0002	0	0
			72	0	0	0	0.0006	0.8944	0	0	0.1049	0	0.895	0.1049	0	0	0	0	0.9771	0	0	0.0228	0	0.9771	0.0228	0	0	0	0	0.9817	0	0	0.0182	0	0.9817	0.0182	0	0	0	0	0.9773	0	0	0.0226	0	0.9773	0.0226	0	0
			73	0	0	0	0.0007	0.8941	0	0.105	0	0	0.8948	0.105	0	0	0	0	0.9777	0	0.0222	0	0	0.9777	0.0222	0	0	0	0	0.9822	0	0.0177	0	0	0.9822	0.0177	0	0	0	0	0.9775	0	0.0224	0	0	0.9775	0.0224	0	0
			74	0	0	0	0	0.9896	0	0	0.0102	0	0.9896	0.0102	0	0	0	0	0.9999	0	0	0	0	0.9999	0	0	0	0	0	0.9999	0	0	0	0	0.9999	0	0	0	0	0	0.9996	0	0	0.0003	0	0.9996	0.0003	0	0
			75	0	0	0	0	0.9986	0	0	0.0013	0	0.9986	0.0013	0	0	0	0	1	0	0	0	0	1	0	0	0	0	0	1	0	0	0	0	1	0	0	0	0	0	1	0	0	0	0	1	0	0	0
			76	0	0	0	0.0007	0.9987	0	0	0.0004	0	0.9994	0.0004	0	0	0	0	1	0	0	0	0	1	0	0	0	0	0	1	0	0	0	0	1	0	0	0	0	0	0.9999	0	0	0	0	0.9999	0	0	0
			77	0	0	0	0	0.998	0	0	0.0019	0	0.998	0.0019	0	0	0	0	0.9999	0	0	0	0	0.9999	0	0	0	0	0	0.9999	0	0	0	0	0.9999	0	0	0	0	0	0.9999	0	0	0	0	0.9999	0	0	0
			78	0	0	0	0.0001	0.9815	0	0	0.0183	0	0.9816	0.0183	0	0	0	0	0.9986	0	0	0.0013	0	0.9986	0.0013	0	0	0	0	0.9977	0	0	0.0022	0	0.9977	0.0022	0	0	0	0	0.9999	0	0	0	0	0.9999	0	0	0
			79	0	0	0	0.0007	0.6331	0	0	0.3661	0	0.6338	0.3661	0	0	0	0.0001	0.7868	0	0	0.213	0	0.7869	0.213	0	0	0	0	0.7666	0	0	0.2332	0	0.7666	0.2332	0	0	0	0	0.3854	0	0	0.6145	0	0.3854	0.6145	0	0
			80	0	0	0	0	0.1869	0	0.5587	0.2542	0	0.1869	0.8129	0	0	0	0	0.4264	0	0.289	0.2844	0	0.4264	0.5734	0	0	0	0	0.4945	0	0.2293	0.2761	0	0.4945	0.5054	0	0	0	0	0.2878	0	0.325	0.387	0	0.2878	0.712	0	0
			81	0	0	0	0.001	0.3184	0	0.0094	0.6709	0	0.3194	0.6803	0	0	0	0.0002	0.6261	0	0	0.3736	0	0.6263	0.3736	0	0	0	0.0071	0.8554	0	0	0.1373	0	0.8625	0.1373	0	0	0	0.0084	0.8799	0	0	0.1114	0	0.8883	0.1114	0	0
			82	0	0	0	0.1498	0.4189	0	0	0.4311	0	0.5687	0.4311	0	0	0	0.1205	0.6842	0	0	0.1952	0	0.8047	0.1952	0	0	0	0.0632	0.8759	0	0	0.0608	0	0.9391	0.0608	0	0	0	0.0277	0.9372	0	0	0.0349	0	0.9649	0.0349	0	0
			83	0	0	0	0.0917	0.2241	0	0.0053	0.6787	0	0.3158	0.684	0	0	0	0.0827	0.2691	0	0	0.648	0	0.3518	0.648	0	0	0	0.0219	0.2989	0	0	0.6791	0	0.3208	0.6791	0	0	0	0.0781	0.666	0	0	0.2557	0	0.7441	0.2557	0	0
			84	0	0.0074	0	0.0003	0.0002	0.037	0.9444	0.0102	0.0074	0.0005	0.9916	0	0	0	0	0.0035	0	0.9149	0.0814	0	0.0035	0.9963	0	0	0	0	0.0047	0	0.2588	0.7364	0	0.0047	0.9952	0	0	0	0	0.0036	0	0.1043	0.8919	0	0.0036	0.9962	0	0
			85	0	0.008	0	0.1272	0.0001	0.3219	0.5419	0.0004	0.008	0.1273	0.8642	0	0	0	0.2142	0.0035	0.6553	0.1268	0	0	0.2177	0.7821	0	0	0	0.0869	0.0047	0.8263	0.0819	0	0	0.0916	0.9082	0	0	0	0.0032	0.0036	0.8358	0.1571	0	0	0.0068	0.9929	0	0
			86	0	0.0084	0	0	0	0.2924	0.2066	0.4923	0.0084	0	0.9913	0	0	0	0	0	0.7821	0.2176	0.0001	0	0	0.9998	0	0	0	0	0	0.8984	0.1015	0	0	0	0.9999	0	0	0	0	0	0.8392	0.1607	0	0	0	0.9999	0	0
			87	0	0.0113	0	0.0001	0	0.0042	0	0.984	0.0113	0.0001	0.9882	0	0	0	0.0002	0	0	0	0.9997	0	0.0002	0.9997	0	0	0	0	0	0	0	0.9999	0	0	0.9999	0	0	0	0	0	0	0	0.9999	0	0	0.9999	0	0
			88	0	0.0117	0	0.0007	0	0.5536	0.0002	0.4335	0.0117	0.0007	0.9873	0	0	0	0	0	0	0	1	0	0	1	0	0	0	0.0225	0	0	0	0.9773	0	0.0225	0.9773	0	0	0	0.3345	0.6647	0	0	0.0006	0	0.9992	0.0006	0	0
			89	0	0.0117	0	0	0	0.9724	0.0149	0.0007	0.0117	0	0.988	0	0	0	0.0007	0	0.998	0.0009	0.0001	0	0.0007	0.999	0	0	0	0	0	0.7506	0.1287	0.1205	0	0	0.9998	0	0	0	0	0.6647	0.0001	0.3075	0.0274	0	0.6647	0.335	0	0
			90	0	0.0015	0	0	0	0.9823	0.0158	0.0001	0.0015	0	0.9982	0	0	0	0	0	0.9988	0.0011	0	0	0	0.9999	0	0	0	0	0.0054	0.7453	0.2492	0	0	0.0054	0.9945	0	0	0	0	0.6672	0.0001	0.1055	0.227	0	0.6672	0.3326	0	0
			91	0	0	0	0	0	0	0.5705	0.4294	0	0	0.9999	0	0	0	0	0	0	0	1	0	0	1	0	0	0	0	0.0274	0	0	0.9725	0	0.0274	0.9725	0	0	0	0	0.7731	0	0	0.2268	0	0.7731	0.2268	0	0
			92	0	0	0	0.3394	0.0159	0.2288	0.4096	0.0059	0	0.3553	0.6443	0	0	0	0.2661	0.6985	0.0232	0.012	0	0	0.9646	0.0352	0	0	0	0.0166	0.9831	0	0	0	0	0.9997	0	0	0	0	0.005	0.9949	0	0	0	0	0.9999	0	0	0
			93	0	0	0	0	0.0159	0.3295	0.6534	0.0009	0	0.0159	0.9838	0	0	0	0	0.6985	0.0671	0.2342	0	0	0.6985	0.3013	0	0	0	0	0.9828	0.0004	0.0166	0	0	0.9828	0.017	0	0	0	0	0.9782	0	0.0217	0	0	0.9782	0.0217	0	0
			94	0	0	0	0.0172	0.0159	0	0	0.9667	0	0.0331	0.9667	0	0	0	0.0023	0.7229	0	0	0.2746	0	0.7252	0.2746	0	0	0	0	0.9852	0	0	0.0147	0	0.9852	0.0147	0	0	0	0	0.9785	0	0	0.0214	0	0.9785	0.0214	0	0
			95	0	0	0	0.774	0	0	0.0007	0.2251	0	0.774	0.2258	0	0	0	0.0764	0.8924	0	0	0.031	0	0.9688	0.031	0	0	0	0.0022	0.9915	0	0	0.0061	0	0.9937	0.0061	0	0	0	0	0.9782	0	0	0.0217	0	0.9782	0.0217	0	0
			96	0	0	0	0	0	0	0.1022	0.8977	0	0	0.9999	0	0	0	0.0086	0.7163	0	0	0.275	0	0.7249	0.275	0	0	0	0.0076	0.925	0	0	0.0673	0	0.9326	0.0673	0	0	0	0.0058	0.9559	0	0	0.0382	0	0.9617	0.0382	0	0
			97	0	0	0	0	0	0.4546	0.2457	0.2996	0	0	0.9999	0	0	0	0.0024	0.2989	0.0009	0.0062	0.6913	0	0.3013	0.6984	0	0	0	0.0019	0.5725	0.0027	0.0306	0.3919	0	0.5744	0.4252	0	0	0	0.0006	0.7461	0	0	0.2532	0	0.7467	0.2532	0	0
			98	0	0	0	0	0	0.4546	0	0.5453	0	0	0.9999	0	0	0	0.0002	0.0026	0.0009	0	0.996	0	0.0028	0.9969	0	0	0	0.0002	0.0026	0.0031	0	0.9939	0	0.0028	0.997	0	0	0	0.004	0.0513	0	0	0.9445	0	0.0553	0.9445	0	0
			99	0	0	0	0	0	0	0	1	0	0	1	0	0	0	0	0	0	0	1	0	0	1	0	0	0	0	0	0	0	1	0	0	1	0	0	0	0	0	0	0	1	0	0	1	0	0
	WT	run3	36	0	0	0	0	0	0	0	1	0	0	1	0	0	0	0	0	0	0	1	0	0	1	0	0	0	0	0	0	0	1	0	0	1	0	0	0	0	0	0	0	1	0	0	1	0	0
			37	0	0	0	0.0031	0.868	0	0	0.1287	0	0.8711	0.1287	0	0	0	0.0002	0.985	0	0	0.0147	0	0.9852	0.0147	0	0	0	0	0.9705	0	0	0.0294	0	0.9705	0.0294	0	0	0	0	0.9425	0	0	0.0573	0	0.9425	0.0573	0	0
			38	0	0	0	0.004	0.9662	0	0.0002	0.0294	0	0.9702	0.0296	0	0	0	0	0.9989	0	0	0.001	0	0.9989	0.001	0	0	0	0	0.9993	0	0	0.0006	0	0.9993	0.0006	0	0	0	0	0.9991	0	0	0.0008	0	0.9991	0.0008	0	0
			39	0	0.0002	0	0.0004	0.9605	0	0.0003	0.0383	0.0002	0.9609	0.0386	0	0	0	0	0.9999	0	0	0	0	0.9999	0	0	0	0	0	1	0	0	0	0	1	0	0	0	0	0	1	0	0	0	0	1	0	0	0
			40	0	0.0002	0	0.0017	0.9372	0.0359	0.0208	0.0039	0.0002	0.9389	0.0606	0	0	0	0	0.9986	0	0.0004	0.0008	0	0.9986	0.0012	0	0	0	0	0.9999	0	0	0	0	0.9999	0	0	0	0	0	0.9999	0	0	0	0	0.9999	0	0	0
			41	0	0.0002	0	0.0059	0.0014	0.0667	0.9255	0	0.0002	0.0073	0.9922	0	0	0	0.0012	0.0012	0.0002	0.9971	0	0	0.0024	0.9973	0	0	0	0	0.0002	0.0007	0.9988	0	0	0.0002	0.9995	0	0	0	0	0.0021	0.016	0.9815	0.0002	0	0.0021	0.9977	0	0
			42	0	0	0	0.0002	0.0092	0	0.0161	0.9743	0	0.0094	0.9904	0	0	0	0.0002	0.0092	0	0	0.9905	0	0.0094	0.9905	0	0	0	0	0.0002	0	0	0.9997	0	0.0002	0.9997	0	0	0	0	0.0021	0	0	0.9978	0	0.0021	0.9978	0	0
			43	0	0	0	0.1451	0.6907	0	0	0.164	0	0.8358	0.164	0	0	0	0.0304	0.8707	0	0	0.0987	0	0.9011	0.0987	0	0	0	0.0137	0.7131	0	0	0.273	0	0.7268	0.273	0	0	0	0.0075	0.537	0	0	0.4553	0	0.5445	0.4553	0	0
			44	0	0	0	0	0.7147	0	0	0.2851	0	0.7147	0.2851	0	0	0	0	0.879	0	0	0.1208	0	0.879	0.1208	0	0	0	0	0.7148	0	0	0.2851	0	0.7148	0.2851	0	0	0	0	0.5378	0	0	0.4621	0	0.5378	0.4621	0	0
			45	0	0	0	0.046	0.7879	0	0	0.166	0	0.8339	0.166	0	0	0	0.013	0.9712	0	0	0.0156	0	0.9842	0.0156	0	0	0	0.0344	0.963	0	0	0.0024	0	0.9974	0.0024	0	0	0	0.0596	0.9386	0	0	0.0016	0	0.9982	0.0016	0	0
			46	0	0	0	0.0727	0.4761	0.0002	0.0086	0.4422	0	0.5488	0.451	0	0	0	0.025	0.8292	0	0.0092	0.1363	0	0.8542	0.1455	0	0	0	0.0089	0.8822	0	0.0034	0.1052	0	0.8911	0.1086	0	0	0	0.004	0.8778	0	0.0103	0.1076	0	0.8818	0.1179	0	0
			47	0	0	0	0	0.0187	0.0007	0.0354	0.945	0	0.0187	0.9811	0	0	0	0	0.0208	0.0002	0.0363	0.9425	0	0.0208	0.979	0	0	0	0	0.0049	0.0002	0.0977	0.897	0	0.0049	0.9949	0	0	0	0	0.0021	0.0009	0.1831	0.8137	0	0.0021	0.9977	0	0
			48	0	0	0	0.0011	0.0282	0	0	0.9705	0	0.0293	0.9705	0	0	0	0.001	0.0299	0	0	0.969	0	0.0309	0.969	0	0	0	0	0.0056	0	0	0.9942	0	0.0056	0.9942	0	0	0	0	0.0022	0	0	0.9977	0	0.0022	0.9977	0	0
			49	0	0	0	0.022	0.0354	0	0.0011	0.9413	0	0.0574	0.9424	0	0	0	0.0314	0.042	0	0	0.9264	0	0.0734	0.9264	0	0	0	0.0219	0.0191	0	0	0.9588	0	0.041	0.9588	0	0	0	0.0201	0.0177	0	0	0.962	0	0.0378	0.962	0	0
			50	0	0	0	0.0053	0.3136	0	0	0.6809	0	0.3189	0.6809	0	0	0	0.0028	0.4865	0	0	0.5105	0	0.4893	0.5105	0	0	0	0.0005	0.5101	0	0	0.4892	0	0.5106	0.4892	0	0	0	0.0001	0.579	0	0	0.4208	0	0.5791	0.4208	0	0
			51	0	0	0	0	0.3249	0	0	0.6748	0	0.3249	0.6748	0	0	0	0	0.4912	0	0	0.5087	0	0.4912	0.5087	0	0	0	0	0.5111	0	0	0.4888	0	0.5111	0.4888	0	0	0	0	0.5801	0	0	0.4198	0	0.5801	0.4198	0	0
			52	0	0	0	0.0805	0.8953	0	0	0.024	0	0.9758	0.024	0	0	0	0.0043	0.9956	0	0	0	0	0.9999	0	0	0	0	0.001	0.9989	0	0	0	0	0.9999	0	0	0	0	0.0012	0.9987	0	0	0	0	0.9999	0	0	0
			53	0	0	0	0.0031	0.8505	0	0.0019	0.1443	0	0.8536	0.1462	0	0	0	0.0002	0.9908	0	0	0.0088	0	0.991	0.0088	0	0	0	0	0.9972	0	0	0.0027	0	0.9972	0.0027	0	0	0	0	0.9972	0	0	0.0027	0	0.9972	0.0027	0	0
			54	0	0	0	0.0003	0.0739	0.057	0.7634	0.1052	0	0.0742	0.9256	0	0	0	0	0.8841	0	0	0.1158	0	0.8841	0.1158	0	0	0	0	0.992	0	0	0.0079	0	0.992	0.0079	0	0	0	0	0.9937	0	0	0.0062	0	0.9937	0.0062	0	0
			55	0	0	0	0	0	0.0583	0.8459	0.0957	0	0	0.9999	0	0	0	0.0243	0.7996	0	0	0.176	0	0.8239	0.176	0	0	0	0.0049	0.9839	0	0	0.011	0	0.9888	0.011	0	0	0	0.0051	0.9918	0	0	0.0029	0	0.9969	0.0029	0	0
			56	0	0	0	0	0	0	0.0008	0.9991	0	0	0.9999	0	0	0	0	0	0	0.5691	0.4308	0	0	0.9999	0	0	0	0	0.0954	0	0.7384	0.1661	0	0.0954	0.9045	0	0	0	0.0005	0.0954	0	0.0001	0.9037	0	0.0959	0.9038	0	0
			57	0	0	0	0.0912	0.2153	0	0.0001	0.6931	0	0.3065	0.6932	0	0	0	0	0	0	0.2798	0.7201	0	0	0.9999	0	0	0	0.0005	0.0954	0	0.6193	0.2846	0	0.0959	0.9039	0	0	0	0	0.0101	0	0.8783	0.1114	0	0.0101	0.9897	0	0
			58	0	0	0	0.0463	0.2769	0.0009	0.0352	0.6404	0	0.3232	0.6765	0	0	0	0	0	0	0.2878	0.7121	0	0	0.9999	0	0	0	0	0.0101	0	0	0.9898	0	0.0101	0.9898	0	0	0	0.0049	0.0096	0	0	0.9854	0	0.0145	0.9854	0	0
			59	0	0	0	0.0168	0.2051	0.0009	0.0592	0.7177	0	0.2219	0.7778	0	0	0	0	0	0	0.0296	0.9703	0	0	0.9999	0	0	0	0.0049	0.0096	0	0	0.9854	0	0.0145	0.9854	0	0	0	0	0	0	0	1	0	0	1	0	0
			60	0	0	0	0.1935	0.1979	0	0.0224	0.5859	0	0.3914	0.6083	0	0	0	0	0	0	0.0117	0.9882	0	0	0.9999	0	0	0	0	0	0	0	1	0	0	1	0	0	0	0	0	0	0	1	0	0	1	0	0
			61	0	0	0	0.0542	0.1374	0	0.3526	0.4555	0	0.1916	0.8081	0	0	0	0	0	0	0.006	0.9938	0	0	0.9998	0	0	0	0	0	0	0	1	0	0	1	0	0	0	0	0	0	0	0.9999	0	0	0.9999	0	0
			62	0	0	0	0	0	0.0732	0.2953	0.6313	0	0	0.9998	0	0	0	0	0	0	0.1181	0.8818	0	0	0.9999	0	0	0	0	0	0.0058	0.4675	0.5266	0	0	0.9999	0	0	0	0.9499	0.0481	0	0.0002	0.0015	0	0.998	0.0017	0	0
			63	0	0	0	0	0	0.0731	0.5309	0.3958	0	0	0.9998	0	0	0	0	0	0	0.4555	0.5444	0	0	0.9999	0	0	0	0	0	0.0058	0.5099	0.4841	0	0	0.9998	0	0	0	0	0.048	0.001	0.9021	0.0486	0	0.048	0.9517	0	0
			64	0	0	0	0	0	0.0001	0.8895	0.1103	0	0	0.9999	0	0	0	0	0.0005	0	0.7016	0.2977	0	0.0005	0.9993	0	0	0	0	0.0054	0	0	0.9945	0	0.0054	0.9945	0	0	0	0	0.0516	0	0	0.9483	0	0.0516	0.9483	0	0
			65	0	0	0	0	0.0006	0.0001	0.963	0.0361	0	0.0006	0.9992	0	0	0	0.0152	0.9611	0	0	0.0235	0	0.9763	0.0235	0	0	0	0.0005	0.9993	0	0	0	0	0.9998	0	0	0	0	0.0002	0.9996	0	0	0.0001	0	0.9998	0.0001	0	0
			66	0	0	0	0.9075	0.0012	0	0.0374	0.0537	0	0.9087	0.0911	0	0	0	0.035	0.9611	0	0	0.0037	0	0.9961	0.0037	0	0	0	0.0001	0.9993	0	0	0.0004	0	0.9994	0.0004	0	0	0	0	0.9996	0	0	0.0003	0	0.9996	0.0003	0	0
			67	0	0	0	0	0.0006	0	0.9768	0.0224	0	0.0006	0.9992	0	0	0	0	0.0006	0	0.9993	0	0	0.0006	0.9993	0	0	0	0	0	0	1	0	0	0	1	0	0	0	0	0	0	0.9997	0.0002	0	0	0.9999	0	0
			68	0	0	0	0	0.0007	0	0.9992	0	0	0.0007	0.9992	0	0	0	0	0.0006	0	0.9993	0	0	0.0006	0.9993	0	0	0	0	0	0	1	0	0	0	1	0	0	0	0	0	0	1	0	0	0	1	0	0
			69	0	0	0	0.1181	0.1979	0	0.0001	0.6837	0	0.316	0.6838	0	0	0	0	0.0007	0	0	0.9992	0	0.0007	0.9992	0	0	0	0	0	0	0	1	0	0	1	0	0	0	0	0	0	0	1	0	0	1	0	0
			70	0	0	0	0.0235	0.9559	0	0	0.0204	0	0.9794	0.0204	0	0	0	0.0014	0.9985	0	0	0	0	0.9999	0	0	0	0	0.0001	0.9998	0	0	0	0	0.9999	0	0	0	0	0.0003	0.9996	0	0	0	0	0.9999	0	0	0
			71	0	0	0	0.0113	0.9502	0	0	0.0383	0	0.9615	0.0383	0	0	0	0.0001	0.9985	0	0	0.0012	0	0.9986	0.0012	0	0	0	0	0.9998	0	0	0.0001	0	0.9998	0.0001	0	0	0	0	0.9996	0	0	0.0003	0	0.9996	0.0003	0	0
			72	0	0	0	0.024	0.3697	0	0	0.6062	0	0.3937	0.6062	0	0	0	0	0.6334	0	0	0.3665	0	0.6334	0.3665	0	0	0	0	0.824	0	0	0.1759	0	0.824	0.1759	0	0	0	0	0.8476	0	0	0.1523	0	0.8476	0.1523	0	0
			73	0	0	0	0	0.3122	0	0.6877	0	0	0.3122	0.6877	0	0	0	0	0.6312	0	0.3687	0	0	0.6312	0.3687	0	0	0	0	0.8231	0	0.1768	0	0	0.8231	0.1768	0	0	0	0	0.8468	0	0.1531	0	0	0.8468	0.1531	0	0
			74	0	0	0	0.0036	0.9827	0	0	0.0135	0	0.9863	0.0135	0	0	0	0	0.9994	0	0	0.0005	0	0.9994	0.0005	0	0	0	0	0.9994	0	0	0.0005	0	0.9994	0.0005	0	0	0	0	0.9996	0	0	0.0003	0	0.9996	0.0003	0	0
			75	0	0	0	0	0.9934	0	0	0.0065	0	0.9934	0.0065	0	0	0	0	1	0	0	0	0	1	0	0	0	0	0	1	0	0	0	0	1	0	0	0	0	0	1	0	0	0	0	1	0	0	0
			76	0	0	0	0	0.9945	0	0	0.0054	0	0.9945	0.0054	0	0	0	0	1	0	0	0	0	1	0	0	0	0	0	0.9999	0	0	0	0	0.9999	0	0	0	0	0	1	0	0	0	0	1	0	0	0
			77	0	0	0	0	0.999	0	0	0.0009	0	0.999	0.0009	0	0	0	0	1	0	0	0	0	1	0	0	0	0	0	0.9999	0	0	0	0	0.9999	0	0	0	0	0	1	0	0	0	0	1	0	0	0
			78	0	0	0	0.0001	0.9969	0	0	0.0029	0	0.997	0.0029	0	0	0	0	1	0	0	0	0	1	0	0	0	0	0	1	0	0	0	0	1	0	0	0	0	0	1	0	0	0	0	1	0	0	0
			79	0	0	0	0.0003	0.8112	0	0	0.1884	0	0.8115	0.1884	0	0	0	0	0.9156	0	0	0.0843	0	0.9156	0.0843	0	0	0	0	0.9034	0	0	0.0965	0	0.9034	0.0965	0	0	0	0	0.641	0	0	0.3589	0	0.641	0.3589	0	0
			80	0	0	0	0	0.3816	0	0.5054	0.1129	0	0.3816	0.6183	0	0	0	0	0.7921	0	0.1848	0.023	0	0.7921	0.2078	0	0	0	0	0.8176	0	0.1741	0.0082	0	0.8176	0.1823	0	0	0	0	0.5513	0	0.4206	0.0279	0	0.5513	0.4485	0	0
			81	0	0	0	0.0024	0.5075	0	0.0353	0.4546	0	0.5099	0.4899	0	0	0	0.0005	0.8918	0	0.0005	0.1069	0	0.8923	0.1074	0	0	0	0.0007	0.9451	0	0.0013	0.0527	0	0.9458	0.054	0	0	0	0.002	0.9504	0	0.0002	0.0471	0	0.9524	0.0473	0	0
			82	0	0	0	0.0742	0.6824	0	0	0.2433	0	0.7566	0.2433	0	0	0	0.017	0.9507	0	0	0.0322	0	0.9677	0.0322	0	0	0	0.0025	0.9876	0	0	0.0097	0	0.9901	0.0097	0	0	0	0.0005	0.991	0	0	0.0084	0	0.9915	0.0084	0	0
			83	0	0	0	0.0666	0.5348	0	0.0108	0.3876	0	0.6014	0.3984	0	0	0	0.0274	0.8518	0	0	0.1206	0	0.8792	0.1206	0	0	0	0.009	0.9655	0	0	0.0253	0	0.9745	0.0253	0	0	0	0.0082	0.9843	0	0	0.0074	0	0.9925	0.0074	0	0
			84	0	0	0	0	0.0091	0	0.2448	0.7459	0	0.0091	0.9907	0	0	0	0	0.0166	0	0.0679	0.9154	0	0.0166	0.9833	0	0	0	0	0.0113	0	0.0471	0.9415	0	0.0113	0.9886	0	0	0	0	0.0063	0	0.0712	0.9223	0	0.0063	0.9935	0	0
			85	0	0	0	0.021	0.009	0.6512	0.3186	0	0	0.03	0.9698	0	0	0	0.026	0.0164	0.7989	0.1584	0	0	0.0424	0.9573	0	0	0	0.0112	0.0112	0.8483	0.129	0	0	0.0224	0.9773	0	0	0	0.0021	0.0062	0.8809	0.1106	0	0	0.0083	0.9915	0	0
			86	0	0	0	0	0	0.6597	0.3401	0	0	0	0.9998	0	0	0	0	0	0.8102	0.1897	0	0	0	0.9999	0	0	0	0	0	0.8589	0.141	0	0	0	0.9999	0	0	0	0	0	0.8852	0.1147	0	0	0	0.9999	0	0
			87	0	0	0	0	0	0	0.0326	0.9673	0	0	0.9999	0	0	0	0	0	0	0.0001	0.9998	0	0	0.9999	0	0	0	0	0	0	0	0.9999	0	0	0.9999	0	0	0	0	0	0	0	1	0	0	1	0	0
			88	0	0	0	0.3502	0.4349	0	0	0.2147	0	0.7851	0.2147	0	0	0	0.3458	0.6514	0	0	0.0026	0	0.9972	0.0026	0	0	0	0.3435	0.6564	0	0	0	0	0.9999	0	0	0	0	0.356	0.6439	0	0	0	0	0.9999	0	0	0
			89	0	0	0	0	0.4349	0.1777	0.3552	0.032	0	0.4349	0.5649	0	0	0	0.0019	0.6542	0.0033	0.3167	0.0235	0	0.6561	0.3435	0	0	0	0	0.6564	0	0.3376	0.0058	0	0.6564	0.3434	0	0	0	0	0.6439	0	0.3515	0.0045	0	0.6439	0.356	0	0
			90	0	0	0	0.0026	0.4464	0.1674	0.2076	0.1757	0	0.449	0.5507	0	0	0	0.0003	0.6586	0.003	0.1899	0.1479	0	0.6589	0.3408	0	0	0	0	0.6567	0	0.0838	0.2593	0	0.6567	0.3431	0	0	0	0	0.6439	0	0.0658	0.2901	0	0.6439	0.3559	0	0
			91	0	0	0	0	0.5961	0	0.0101	0.3936	0	0.5961	0.4037	0	0	0	0	0.7908	0	0	0.2091	0	0.7908	0.2091	0	0	0	0	0.8215	0	0	0.1784	0	0.8215	0.1784	0	0	0	0	0.8718	0	0	0.1281	0	0.8718	0.1281	0	0
			92	0	0	0	0.2042	0.7503	0.0201	0.0157	0.0094	0	0.9545	0.0452	0	0	0	0.0153	0.9816	0.0016	0.001	0.0001	0	0.9969	0.0027	0	0	0	0.0029	0.997	0	0	0	0	0.9999	0	0	0	0	0.0037	0.9962	0	0	0	0	0.9999	0	0	0
			93	0	0	0	0	0.4059	0.0948	0.4971	0.0019	0	0.4059	0.5938	0	0	0	0	0.912	0.002	0.0859	0	0	0.912	0.0879	0	0	0	0	0.98	0.0001	0.0197	0	0	0.98	0.0198	0	0	0	0	0.9684	0.0004	0.031	0	0	0.9684	0.0314	0	0
			94	0	0	0	0	0.415	0	0	0.5848	0	0.415	0.5848	0	0	0	0	0.9148	0	0	0.0851	0	0.9148	0.0851	0	0	0	0	0.9801	0	0	0.0198	0	0.9801	0.0198	0	0	0	0	0.9686	0	0	0.0313	0	0.9686	0.0313	0	0
			95	0	0	0	0.5393	0.4374	0	0	0.0232	0	0.9767	0.0232	0	0	0	0.0704	0.9283	0	0	0.0011	0	0.9987	0.0011	0	0	0	0.0009	0.9941	0	0	0.0048	0	0.995	0.0048	0	0	0	0.0001	0.9982	0	0	0.0015	0	0.9983	0.0015	0	0
			96	0	0	0	0.0007	0.0498	0	0.2329	0.7164	0	0.0505	0.9493	0	0	0	0.0051	0.2254	0	0	0.7693	0	0.2305	0.7693	0	0	0	0.0101	0.9621	0	0	0.0276	0	0.9722	0.0276	0	0	0	0.0002	0.9967	0	0	0.0029	0	0.9969	0.0029	0	0
			97	0	0	0	0.0036	0	0	0.3802	0.616	0	0.0036	0.9962	0	0	0	0	0.0066	0.135	0.5871	0.2711	0	0.0066	0.9932	0	0	0	0.0009	0.4223	0.0002	0	0.5763	0	0.4232	0.5765	0	0	0	0.0036	0.862	0	0	0.1342	0	0.8656	0.1342	0	0
			98	0	0	0	0	0	0	0	0.9999	0	0	0.9999	0	0	0	0.0033	0.0066	0.135	0	0.8549	0	0.0099	0.9899	0	0	0	0	0	0.0008	0	0.999	0	0	0.9998	0	0	0	0	0.0012	0	0	0.9987	0	0.0012	0.9987	0	0
			99	0	0	0	0	0	0	0	1	0	0	1	0	0	0	0	0	0	0	1	0	0	1	0	0	0	0	0	0	0	1	0	0	1	0	0	0	0	0	0	0	1	0	0	1	0	0
	WT	run4	36	0	0	0	0	0	0	0	1	0	0	1	0	0	0	0	0	0	0	1	0	0	1	0	0	0	0	0	0	0	1	0	0	1	0	0	0	0	0	0	0	1	0	0	1	0	0
			37	0	0.0163	0	0.002	0.0972	0.1253	0	0.7589	0.0163	0.0992	0.8842	0	0	0	0.0003	0.8745	0	0	0.125	0	0.8748	0.125	0	0	0	0	0.9743	0	0	0.0255	0	0.9743	0.0255	0	0	0	0	0.9737	0	0	0.0261	0	0.9737	0.0261	0	0
			38	0	0.0163	0	0.0035	0.1297	0.1399	0.4055	0.3046	0.0163	0.1332	0.85	0	0	0	0.0001	0.9526	0	0	0.0471	0	0.9527	0.0471	0	0	0	0	0.9973	0	0	0.0026	0	0.9973	0.0026	0	0	0	0	0.9984	0	0	0.0015	0	0.9984	0.0015	0	0
			39	0	0.0163	0	0.0148	0.5172	0.0298	0.1827	0.2388	0.0163	0.532	0.4513	0	0	0	0	0.9991	0	0	0.0008	0	0.9991	0.0008	0	0	0	0	1	0	0	0	0	1	0	0	0	0	0	0.9999	0	0	0	0	0.9999	0	0	0
			40	0	0	0	0.075	0.5155	0.365	0.0189	0.0254	0	0.5905	0.4093	0	0	0	0.0005	0.998	0	0.0011	0.0002	0	0.9985	0.0013	0	0	0	0	1	0	0	0	0	1	0	0	0	0	0	0.9999	0	0	0	0	0.9999	0	0	0
			41	0	0	0	0.0042	0.0001	0.5359	0.4592	0.0003	0	0.0043	0.9954	0	0	0	0.0015	0.0001	0	0.9982	0	0	0.0016	0.9982	0	0	0	0.0023	0	0	0.9976	0	0	0.0023	0.9976	0	0	0	0.0024	0	0.0003	0.9971	0	0	0.0024	0.9974	0	0
			42	0	0	0	0.0115	0.0013	0	0.0085	0.9784	0	0.0128	0.9869	0	0	0	0	0.0003	0	0.0009	0.9986	0	0.0003	0.9995	0	0	0	0	0	0	0	0.9999	0	0	0.9999	0	0	0	0	0	0	0	0.9999	0	0	0.9999	0	0
			43	0	0	0	0.185	0.7474	0	0	0.0674	0	0.9324	0.0674	0	0	0	0.0405	0.9524	0	0	0.007	0	0.9929	0.007	0	0	0	0.0402	0.918	0	0	0.0416	0	0.9582	0.0416	0	0	0	0.1125	0.7789	0	0	0.1085	0	0.8914	0.1085	0	0
			44	0	0	0	0	0.7529	0	0	0.247	0	0.7529	0.247	0	0	0	0	0.9536	0	0	0.0463	0	0.9536	0.0463	0	0	0	0	0.9187	0	0	0.0812	0	0.9187	0.0812	0	0	0	0	0.7808	0	0	0.2191	0	0.7808	0.2191	0	0
			45	0	0	0	0.0024	0.7983	0	0	0.1992	0	0.8007	0.1992	0	0	0	0.0001	0.9637	0	0	0.036	0	0.9638	0.036	0	0	0	0	0.9633	0	0	0.0365	0	0.9633	0.0365	0	0	0	0.0075	0.9022	0	0	0.0901	0	0.9097	0.0901	0	0
			46	0	0	0	0.1492	0.7982	0.0001	0.0008	0.0514	0	0.9474	0.0523	0	0	0	0.0235	0.9666	0	0.0094	0.0003	0	0.9901	0.0097	0	0	0	0.0219	0.9661	0	0.0028	0.009	0	0.988	0.0118	0	0	0	0.054	0.9199	0	0.0251	0.0007	0	0.9739	0.0258	0	0
			47	0	0	0	0	0.181	0.0003	0.7225	0.096	0	0.181	0.8188	0	0	0	0	0.3183	0	0.6747	0.0067	0	0.3183	0.6814	0	0	0	0	0.3459	0.0001	0.6522	0.0015	0	0.3459	0.6538	0	0	0	0	0.3776	0.0005	0.6166	0.0052	0	0.3776	0.6223	0	0
			48	0	0	0	0.0025	0.1954	0	0	0.8019	0	0.1979	0.8019	0	0	0	0.0003	0.3309	0	0	0.6686	0	0.3312	0.6686	0	0	0	0	0.3636	0	0	0.6362	0	0.3636	0.6362	0	0	0	0	0.4089	0	0	0.5909	0	0.4089	0.5909	0	0
			49	0	0	0	0.4269	0.497	0	0	0.076	0	0.9239	0.076	0	0	0	0.2693	0.7247	0	0	0.0058	0	0.994	0.0058	0	0	0	0.2219	0.7775	0	0	0.0004	0	0.9994	0.0004	0	0	0	0.1537	0.8456	0	0	0.0005	0	0.9993	0.0005	0	0
			50	0	0	0	0.0001	0.3776	0	0	0.6222	0	0.3777	0.6222	0	0	0	0	0.583	0	0	0.4168	0	0.583	0.4168	0	0	0	0	0.654	0	0	0.3459	0	0.654	0.3459	0	0	0	0	0.7376	0	0	0.2623	0	0.7376	0.2623	0	0
			51	0	0	0	0	0.3784	0	0	0.6214	0	0.3784	0.6214	0	0	0	0	0.5796	0	0	0.4203	0	0.5796	0.4203	0	0	0	0	0.6552	0	0	0.3447	0	0.6552	0.3447	0	0	0	0	0.7396	0	0	0.2603	0	0.7396	0.2603	0	0
			52	0	0	0	0.2922	0.663	0	0	0.0446	0	0.9552	0.0446	0	0	0	0.0339	0.9649	0	0	0.001	0	0.9988	0.001	0	0	0	0.0034	0.9964	0	0	0.0001	0	0.9998	0.0001	0	0	0	0.0009	0.999	0	0	0	0	0.9999	0	0	0
			53	0	0	0	0.0073	0.4543	0	0.0011	0.537	0	0.4616	0.5381	0	0	0	0.0037	0.9162	0	0	0.0799	0	0.9199	0.0799	0	0	0	0	0.9907	0	0	0.0092	0	0.9907	0.0092	0	0	0	0	0.9953	0	0	0.0046	0	0.9953	0.0046	0	0
			54	0	0	0	0.0011	0.3728	0	0.367	0.2589	0	0.3739	0.6259	0	0	0	0.0002	0.4166	0	0.5356	0.0473	0	0.4168	0.5829	0	0	0	0	0.9843	0	0	0.0155	0	0.9843	0.0155	0	0	0	0	0.9946	0	0	0.0053	0	0.9946	0.0053	0	0
			55	0	0	0	0.0083	0.1366	0.0095	0.4508	0.3944	0	0.1449	0.8547	0	0	0	0.0307	0.3763	0	0.0001	0.5927	0	0.407	0.5928	0	0	0	0.0124	0.6116	0	0	0.3758	0	0.624	0.3758	0	0	0	0.0263	0.9673	0	0	0.0062	0	0.9936	0.0062	0	0
			56	0	0	0	0.0329	0.0451	0.0095	0.1505	0.7616	0	0.078	0.9216	0	0	0	0.0345	0.0451	0	0.0346	0.8856	0	0.0796	0.9202	0	0	0	0	0.002	0	0.1789	0.8189	0	0.002	0.9978	0	0	0	0	0.002	0	0.0009	0.9969	0	0.002	0.9978	0	0
			57	0	0	0	0.0002	0.0001	0.0111	0.2958	0.6925	0	0.0003	0.9994	0	0	0	0	0	0	0.451	0.5488	0	0	0.9998	0	0	0	0	0.002	0	0.7563	0.2416	0	0.002	0.9979	0	0	0	0	0	0	0.9925	0.0073	0	0	0.9998	0	0
			58	0	0	0	0.0013	0	0.0111	0.077	0.9104	0	0.0013	0.9985	0	0	0	0	0	0	0	0.9999	0	0	0.9999	0	0	0	0	0	0	0	1	0	0	1	0	0	0	0	0	0	0	1	0	0	1	0	0
			59	0	0	0	0	0	0	0.0724	0.9275	0	0	0.9999	0	0	0	0	0	0	0.0006	0.9993	0	0	0.9999	0	0	0	0	0	0	0	1	0	0	1	0	0	0	0	0	0	0	1	0	0	1	0	0
			60	0	0	0	0	0	0.0002	0.1145	0.8851	0	0	0.9998	0	0	0	0.0072	0.0005	0.0104	0.056	0.9256	0	0.0077	0.992	0	0	0	0	0	0	0	1	0	0	1	0	0	0	0	0	0	0	1	0	0	1	0	0
			61	0	0.0007	0	0.0004	0	0.007	0.1878	0.8039	0.0007	0.0004	0.9987	0	0	0	0	0.0005	0.0104	0.4661	0.5227	0	0.0005	0.9992	0	0	0	0	0	0	0	0.9998	0	0	0.9998	0	0	0	0	0	0	0	0.9998	0	0	0.9998	0	0
			62	0	0.0007	0	0.0072	0.0005	0.0577	0.2857	0.6479	0.0007	0.0077	0.9913	0	0	0	0.0009	0.0054	0.1336	0.4739	0.3859	0	0.0063	0.9934	0	0	0	0	0	0.0002	0.6965	0.303	0	0	0.9997	0	0	0	0.0005	0.0131	0	0.8562	0.1299	0	0.0136	0.9861	0	0
			63	0	0.0007	0	0.0001	0.0009	0.0509	0.4005	0.5464	0.0007	0.001	0.9978	0	0	0	0.0001	0.0058	0.1336	0.4495	0.4107	0	0.0059	0.9938	0	0	0	0.0196	0.1156	0.0001	0.464	0.4003	0	0.1352	0.8644	0	0	0	0.009	0.1489	0	0.7509	0.0909	0	0.1579	0.8418	0	0
			64	0	0	0	0.001	0.0772	0.0007	0.3723	0.5484	0	0.0782	0.9214	0	0	0	0.0007	0.34	0	0.069	0.59	0	0.3407	0.659	0	0	0	0.0011	0.5784	0	0	0.4203	0	0.5795	0.4203	0	0	0	0.0012	0.672	0	0	0.3266	0	0.6732	0.3266	0	0
			65	0	0	0	0.0533	0.5175	0	0.1363	0.2926	0	0.5708	0.4289	0	0	0	0.0106	0.9601	0	0	0.0292	0	0.9707	0.0292	0	0	0	0.0004	0.9598	0	0	0.0396	0	0.9602	0.0396	0	0	0	0	0.9931	0	0	0.0067	0	0.9931	0.0067	0	0
			66	0	0	0	0.2791	0.5133	0	0.0181	0.1893	0	0.7924	0.2074	0	0	0	0.0378	0.9545	0	0	0.0075	0	0.9923	0.0075	0	0	0	0.0394	0.9591	0	0	0.0013	0	0.9985	0.0013	0	0	0	0.0071	0.9925	0	0	0.0002	0	0.9996	0.0002	0	0
			67	0	0	0	0	0.004	0	0.9878	0.008	0	0.004	0.9958	0	0	0	0	0.004	0	0.9955	0.0003	0	0.004	0.9958	0	0	0	0	0	0	0.9989	0.001	0	0	0.9999	0	0	0	0	0	0	0.9989	0.001	0	0	0.9999	0	0
			68	0	0	0	0	0.0057	0	0.9941	0	0	0.0057	0.9941	0	0	0	0	0.004	0	0.9959	0	0	0.004	0.9959	0	0	0	0	0	0	1	0	0	0	1	0	0	0	0	0	0	1	0	0	0	1	0	0
			69	0	0	0	0	0.0056	0	0.0042	0.99	0	0.0056	0.9942	0	0	0	0	0.0058	0	0	0.994	0	0.0058	0.994	0	0	0	0	0	0	0	1	0	0	1	0	0	0	0	0	0	0	0.9999	0	0	0.9999	0	0
			70	0	0	0	0.0271	0.906	0	0	0.0668	0	0.9331	0.0668	0	0	0	0.0022	0.9976	0	0	0.0001	0	0.9998	0.0001	0	0	0	0.0004	0.9994	0	0	0	0	0.9998	0	0	0	0	0.0001	0.9997	0	0	0	0	0.9998	0	0	0
			71	0	0	0	0.0487	0.9156	0	0	0.0356	0	0.9643	0.0356	0	0	0	0.0005	0.9977	0	0	0.0017	0	0.9982	0.0017	0	0	0	0	0.9995	0	0	0.0004	0	0.9995	0.0004	0	0	0	0	0.9997	0	0	0.0002	0	0.9997	0.0002	0	0
			72	0	0	0	0	0.3084	0	0	0.6915	0	0.3084	0.6915	0	0	0	0	0.7661	0	0	0.2338	0	0.7661	0.2338	0	0	0	0	0.9444	0	0	0.0555	0	0.9444	0.0555	0	0	0	0	0.9526	0	0	0.0473	0	0.9526	0.0473	0	0
			73	0	0	0	0	0.3094	0.0001	0.6903	0	0	0.3094	0.6904	0	0	0	0	0.7664	0	0.2335	0	0	0.7664	0.2335	0	0	0	0	0.9442	0	0.0557	0	0	0.9442	0.0557	0	0	0	0	0.9515	0	0.0484	0	0	0.9515	0.0484	0	0
			74	0	0	0	0.1117	0.8732	0.0001	0.0003	0.0144	0	0.9849	0.0148	0	0	0	0.0099	0.9898	0	0	0.0001	0	0.9997	0.0001	0	0	0	0.0008	0.9988	0	0	0.0002	0	0.9996	0.0002	0	0	0	0.0004	0.9991	0	0	0.0004	0	0.9995	0.0004	0	0
			75	0	0	0	0.0004	0.8357	0	0	0.1638	0	0.8361	0.1638	0	0	0	0	0.963	0	0	0.0369	0	0.963	0.0369	0	0	0	0	0.9864	0	0	0.0135	0	0.9864	0.0135	0	0	0	0	0.9963	0	0	0.0036	0	0.9963	0.0036	0	0
			76	0	0	0	0	0.7684	0	0	0.2315	0	0.7684	0.2315	0	0	0	0	0.9406	0	0	0.0593	0	0.9406	0.0593	0	0	0	0	0.964	0	0	0.0359	0	0.964	0.0359	0	0	0	0	0.9793	0	0	0.0206	0	0.9793	0.0206	0	0
			77	0	0	0	0.0024	0.9002	0	0	0.0972	0	0.9026	0.0972	0	0	0	0.0001	0.9844	0	0	0.0153	0	0.9845	0.0153	0	0	0	0	0.9833	0	0	0.0165	0	0.9833	0.0165	0	0	0	0	0.9856	0	0	0.0142	0	0.9856	0.0142	0	0
			78	0	0	0	0.0723	0.9028	0	0	0.0247	0	0.9751	0.0247	0	0	0	0.0119	0.9878	0	0	0.0002	0	0.9997	0.0002	0	0	0	0.0125	0.9873	0	0	0.0001	0	0.9998	0.0001	0	0	0	0.0123	0.9876	0	0	0	0	0.9999	0	0	0
			79	0	0	0	0.0002	0.2609	0	0	0.7388	0	0.2611	0.7388	0	0	0	0.0001	0.2956	0	0	0.7041	0	0.2957	0.7041	0	0	0	0	0.2473	0	0	0.7526	0	0.2473	0.7526	0	0	0	0	0.1426	0	0	0.8573	0	0.1426	0.8573	0	0
			80	0	0	0	0	0.1978	0	0.6592	0.1428	0	0.1978	0.802	0	0	0	0	0.244	0	0.7218	0.0341	0	0.244	0.7559	0	0	0	0	0.2139	0	0.7751	0.0108	0	0.2139	0.7859	0	0	0	0	0.1308	0	0.7941	0.075	0	0.1308	0.8691	0	0
			81	0	0	0	0.0098	0.6792	0	0.0109	0.2999	0	0.689	0.3108	0	0	0	0.005	0.9055	0	0.0003	0.0891	0	0.9105	0.0894	0	0	0	0.0034	0.9726	0	0	0.0238	0	0.976	0.0238	0	0	0	0.0021	0.9909	0	0	0.0067	0	0.993	0.0067	0	0
			82	0	0	0	0.0315	0.8499	0	0	0.1184	0	0.8814	0.1184	0	0	0	0.0043	0.9822	0	0	0.0133	0	0.9865	0.0133	0	0	0	0.0008	0.9928	0	0	0.0062	0	0.9936	0.0062	0	0	0	0	0.9963	0	0	0.0035	0	0.9963	0.0035	0	0
			83	0	0	0	0.0602	0.731	0	0.0003	0.2083	0	0.7912	0.2086	0	0	0	0.0116	0.9492	0	0	0.039	0	0.9608	0.039	0	0	0	0.0045	0.9794	0	0	0.016	0	0.9839	0.016	0	0	0	0.0021	0.9898	0	0	0.008	0	0.9919	0.008	0	0
			84	0	0	0	0	0.0032	0	0.1225	0.8741	0	0.0032	0.9966	0	0	0	0	0.0053	0	0.1159	0.8786	0	0.0053	0.9945	0	0	0	0	0.0031	0	0.091	0.9057	0	0.0031	0.9967	0	0	0	0	0.0009	0	0.0822	0.9168	0	0.0009	0.999	0	0
			85	0	0	0	0.0024	0.0032	0.6374	0.3563	0.0004	0	0.0056	0.9941	0	0	0	0.0032	0.0053	0.8379	0.1534	0	0	0.0085	0.9913	0	0	0	0.0014	0.0031	0.887	0.1083	0	0	0.0045	0.9953	0	0	0	0.0004	0.0008	0.8779	0.1206	0	0	0.0012	0.9985	0	0
			86	0	0	0	0	0	0.638	0.3619	0	0	0	0.9999	0	0	0	0	0	0.8414	0.1585	0	0	0	0.9999	0	0	0	0	0	0.8878	0.1121	0	0	0	0.9999	0	0	0	0	0	0.879	0.1209	0	0	0	0.9999	0	0
			87	0	0	0	0	0	0	0.1116	0.8882	0	0	0.9998	0	0	0	0	0	0	0.0014	0.9984	0	0	0.9998	0	0	0	0	0	0	0.0001	0.9998	0	0	0.9999	0	0	0	0	0	0	0	0.9999	0	0	0.9999	0	0
			88	0	0	0	0.7156	0.2636	0	0	0.0206	0	0.9792	0.0206	0	0	0	0.6128	0.3869	0	0	0.0001	0	0.9997	0.0001	0	0	0	0.661	0.3389	0	0	0	0	0.9999	0	0	0	0	0.6694	0.3304	0	0	0	0	0.9998	0	0	0
			89	0	0	0	0	0.2635	0.0172	0.6402	0.0789	0	0.2635	0.7363	0	0	0	0	0.3868	0	0.5708	0.0422	0	0.3868	0.613	0	0	0	0	0.3389	0	0.6386	0.0224	0	0.3389	0.661	0	0	0	0	0.3304	0	0.6511	0.0183	0	0.3304	0.6694	0	0
			90	0	0	0	0	0.2754	0.0075	0.2952	0.4216	0	0.2754	0.7243	0	0	0	0	0.3948	0	0.1211	0.4839	0	0.3948	0.605	0	0	0	0	0.339	0	0.047	0.6138	0	0.339	0.6608	0	0	0	0	0.3308	0	0.0428	0.6262	0	0.3308	0.669	0	0
			91	0	0	0	0	0.5722	0	0	0.4277	0	0.5722	0.4277	0	0	0	0	0.8119	0	0	0.1879	0	0.8119	0.1879	0	0	0	0	0.8883	0	0	0.1116	0	0.8883	0.1116	0	0	0	0	0.9101	0	0	0.0898	0	0.9101	0.0898	0	0
			92	0	0	0	0.03	0.9638	0.0011	0.0048	0	0	0.9938	0.0059	0	0	0	0.0009	0.999	0	0	0	0	0.9999	0	0	0	0	0.0014	0.9985	0	0	0	0	0.9999	0	0	0	0	0.0015	0.9984	0	0	0	0	0.9999	0	0	0
			93	0	0	0	0	0.9284	0.0055	0.066	0	0	0.9284	0.0715	0	0	0	0	0.9962	0	0.0037	0	0	0.9962	0.0037	0	0	0	0	0.9878	0	0.0121	0	0	0.9878	0.0121	0	0	0	0	0.9816	0	0.0183	0	0	0.9816	0.0183	0	0
			94	0	0	0	0.0001	0.9339	0	0	0.0659	0	0.934	0.0659	0	0	0	0	0.9964	0	0	0.0035	0	0.9964	0.0035	0	0	0	0	0.9879	0	0	0.012	0	0.9879	0.012	0	0	0	0	0.9818	0	0	0.0181	0	0.9818	0.0181	0	0
			95	0	0	0	0.0075	0.9674	0	0	0.0249	0	0.9749	0.0249	0	0	0	0.0002	0.9966	0	0	0.003	0	0.9968	0.003	0	0	0	0	0.9872	0	0	0.0126	0	0.9872	0.0126	0	0	0	0.0001	0.9832	0	0	0.0166	0	0.9833	0.0166	0	0
			96	0	0	0	0.0064	0.8474	0	0	0.146	0	0.8538	0.146	0	0	0	0.0061	0.8669	0	0	0.1269	0	0.873	0.1269	0	0	0	0.008	0.9861	0	0	0.0057	0	0.9941	0.0057	0	0	0	0.0022	0.9967	0	0	0.0009	0	0.9989	0.0009	0	0
			97	0	0	0	0.0004	0.2177	0.0014	0.07	0.7102	0	0.2181	0.7816	0	0	0	0.0005	0.2187	0	0.2619	0.5187	0	0.2192	0.7806	0	0	0	0.0001	0.6516	0	0	0.3482	0	0.6517	0.3482	0	0	0	0.0009	0.935	0	0	0.0639	0	0.9359	0.0639	0	0
			98	0	0	0	0.0034	0.1444	0.0014	0	0.8506	0	0.1478	0.852	0	0	0	0.0034	0.1444	0	0	0.852	0	0.1478	0.852	0	0	0	0.002	0.2901	0	0	0.7077	0	0.2921	0.7077	0	0	0	0.0038	0.5049	0	0	0.4911	0	0.5087	0.4911	0	0
			99	0	0	0	0	0	0	0	1	0	0	1	0	0	0	0	0	0	0	1	0	0	1	0	0	0	0	0	0	0	1	0	0	1	0	0	0	0	0	0	0	1	0	0	1	0	0
	WT	run5	36	0	0	0	0	0	0	0	1	0	0	1	0	0	0	0	0	0	0	1	0	0	1	0	0	0	0	0	0	0	1	0	0	1	0	0	0	0	0	0	0	1	0	0	1	0	0
			37	0	0	0	0.0012	0.5718	0.0286	0	0.3982	0	0.573	0.4268	0	0	0	0.0001	0.919	0	0	0.0807	0	0.9191	0.0807	0	0	0	0	0.9643	0	0	0.0356	0	0.9643	0.0356	0	0	0	0	0.9573	0	0	0.0426	0	0.9573	0.0426	0	0
			38	0	0	0	0.007	0.7285	0.0292	0.1382	0.0967	0	0.7355	0.2641	0	0	0	0	0.9926	0	0	0.0072	0	0.9926	0.0072	0	0	0	0	0.9979	0	0	0.002	0	0.9979	0.002	0	0	0	0	0.9994	0	0	0.0005	0	0.9994	0.0005	0	0
			39	0	0.0006	0	0.0007	0.7436	0.0014	0.0151	0.2383	0.0006	0.7443	0.2548	0	0	0	0	0.9994	0	0	0.0004	0	0.9994	0.0004	0	0	0	0	1	0	0	0	0	1	0	0	0	0	0	1	0	0	0	0	1	0	0	0
			40	0	0.0005	0	0.0019	0.7157	0.0377	0.042	0.2019	0.0005	0.7176	0.2816	0	0	0	0.0002	0.9947	0	0.0007	0.0042	0	0.9949	0.0049	0	0	0	0	0.9997	0	0	0.0002	0	0.9997	0.0002	0	0	0	0	0.9995	0	0	0.0003	0	0.9995	0.0003	0	0
			41	0	0.0005	0	0.0081	0.0065	0.0636	0.7524	0.1686	0.0005	0.0146	0.9846	0	0	0	0.0043	0.0079	0.0028	0.9846	0.0002	0	0.0122	0.9876	0	0	0	0	0.0028	0.0009	0.9956	0.0004	0	0.0028	0.9969	0	0	0	0	0.0032	0.0049	0.9911	0.0005	0	0.0032	0.9965	0	0
			42	0	0	0	0.0002	0.012	0	0.1436	0.8439	0	0.0122	0.9875	0	0	0	0.0002	0.0133	0	0	0.9863	0	0.0135	0.9863	0	0	0	0	0.0029	0	0	0.997	0	0.0029	0.997	0	0	0	0	0.0033	0	0	0.9965	0	0.0033	0.9965	0	0
			43	0	0	0	0.0997	0.6321	0	0	0.268	0	0.7318	0.268	0	0	0	0.0333	0.95	0	0	0.0165	0	0.9833	0.0165	0	0	0	0.0133	0.9311	0	0	0.0555	0	0.9444	0.0555	0	0	0	0.0051	0.8761	0	0	0.1187	0	0.8812	0.1187	0	0
			44	0	0	0	0	0.7009	0	0	0.2989	0	0.7009	0.2989	0	0	0	0	0.9568	0	0	0.0431	0	0.9568	0.0431	0	0	0	0	0.9329	0	0	0.067	0	0.9329	0.067	0	0	0	0	0.877	0	0	0.1229	0	0.877	0.1229	0	0
			45	0	0	0	0.1154	0.7721	0	0	0.1124	0	0.8875	0.1124	0	0	0	0.0048	0.9693	0	0	0.0258	0	0.9741	0.0258	0	0	0	0.0081	0.987	0	0	0.0048	0	0.9951	0.0048	0	0	0	0.0143	0.9836	0	0	0.002	0	0.9979	0.002	0	0
			46	0	0	0	0.0647	0.5391	0	0	0.3961	0	0.6038	0.3961	0	0	0	0.0378	0.672	0	0.0757	0.2142	0	0.7098	0.2899	0	0	0	0.0188	0.7116	0	0.0017	0.2676	0	0.7304	0.2693	0	0	0	0.0062	0.8122	0	0.0019	0.1794	0	0.8184	0.1813	0	0
			47	0	0	0	0	0.0786	0	0.0052	0.916	0	0.0786	0.9212	0	0	0	0	0.0944	0.0002	0.0028	0.9024	0	0.0944	0.9054	0	0	0	0	0.0302	0.0003	0.0267	0.9425	0	0.0302	0.9695	0	0	0	0	0.0088	0.0004	0.1178	0.8728	0	0.0088	0.991	0	0
			48	0	0	0	0.0337	0.2768	0	0	0.6894	0	0.3105	0.6894	0	0	0	0.0283	0.2893	0	0	0.6823	0	0.3176	0.6823	0	0	0	0.0002	0.0663	0	0	0.9333	0	0.0665	0.9333	0	0	0	0	0.0093	0	0	0.9906	0	0.0093	0.9906	0	0
			49	0	0	0	0.0195	0.2743	0	0	0.7061	0	0.2938	0.7061	0	0	0	0.0261	0.2952	0	0	0.6785	0	0.3213	0.6785	0	0	0	0.0211	0.0862	0	0	0.8925	0	0.1073	0.8925	0	0	0	0.0221	0.0349	0	0	0.9429	0	0.057	0.9429	0	0
			50	0	0	0	0.0035	0.3211	0	0	0.6752	0	0.3246	0.6752	0	0	0	0.0023	0.5009	0	0	0.4966	0	0.5032	0.4966	0	0	0	0.0002	0.5455	0	0	0.4542	0	0.5457	0.4542	0	0	0	0.0003	0.6063	0	0	0.3932	0	0.6066	0.3932	0	0
			51	0	0	0	0	0.3433	0	0	0.6565	0	0.3433	0.6565	0	0	0	0	0.5137	0	0	0.4862	0	0.5137	0.4862	0	0	0	0	0.5462	0	0	0.4537	0	0.5462	0.4537	0	0	0	0	0.6075	0	0	0.3924	0	0.6075	0.3924	0	0
			52	0	0	0	0.0898	0.8916	0	0	0.0184	0	0.9814	0.0184	0	0	0	0.0142	0.9856	0	0	0	0	0.9998	0	0	0	0	0.0037	0.9962	0	0	0	0	0.9999	0	0	0	0	0.0016	0.9983	0	0	0	0	0.9999	0	0	0
			53	0	0	0	0.0021	0.8513	0	0	0.1465	0	0.8534	0.1465	0	0	0	0	0.9685	0	0	0.0313	0	0.9685	0.0313	0	0	0	0	0.9923	0	0	0.0076	0	0.9923	0.0076	0	0	0	0	0.9959	0	0	0.004	0	0.9959	0.004	0	0
			54	0	0	0	0.0004	0.7552	0	0	0.2442	0	0.7556	0.2442	0	0	0	0	0.959	0	0	0.0408	0	0.959	0.0408	0	0	0	0	0.9899	0	0	0.01	0	0.9899	0.01	0	0	0	0	0.9941	0	0	0.0058	0	0.9941	0.0058	0	0
			55	0	0	0	0.0103	0.2247	0	0	0.7648	0	0.235	0.7648	0	0	0	0.0581	0.8987	0	0	0.0431	0	0.9568	0.0431	0	0	0	0.0095	0.9875	0	0	0.0029	0	0.997	0.0029	0	0	0	0.0044	0.9938	0	0	0.0016	0	0.9982	0.0016	0	0
			56	0	0	0	0	0	0.0008	0.9208	0.0782	0	0	0.9998	0	0	0	0	0	0	0.0717	0.9282	0	0	0.9999	0	0	0	0	0	0	0.001	0.9989	0	0	0.9999	0	0	0	0	0	0	0	0.9999	0	0	0.9999	0	0
			57	0	0	0	0	0	0.0009	0.0028	0.9961	0	0	0.9998	0	0	0	0	0	0	0.9836	0.0163	0	0	0.9999	0	0	0	0	0	0	0.9865	0.0134	0	0	0.9999	0	0	0	0	0	0	0.9753	0.0246	0	0	0.9999	0	0
			58	0	0	0	0	0	0	0.5528	0.4471	0	0	0.9999	0	0	0	0	0	0	0	1	0	0	1	0	0	0	0	0	0	0	1	0	0	1	0	0	0	0	0	0	0	1	0	0	1	0	0
			59	0	0	0	0	0	0	0.9773	0.0226	0	0	0.9999	0	0	0	0	0	0	0	1	0	0	1	0	0	0	0	0	0	0	1	0	0	1	0	0	0	0	0	0	0	1	0	0	1	0	0
			60	0	0	0	0	0	0.0005	0.0131	0.9863	0	0	0.9999	0	0	0	0	0	0	0	1	0	0	1	0	0	0	0	0	0	0	1	0	0	1	0	0	0	0	0	0	0	1	0	0	1	0	0
			61	0	0	0	0	0	0.0005	0.015	0.9844	0	0	0.9999	0	0	0	0	0	0	0	0.9999	0	0	0.9999	0	0	0	0.0001	0	0	0	0.9998	0	0.0001	0.9998	0	0	0	0.0001	0	0	0	0.9998	0	0.0001	0.9998	0	0
			62	0	0	0	0	0	0	0.8006	0.1993	0	0	0.9999	0	0	0	0	0	0	0.6026	0.3973	0	0	0.9999	0	0	0	0	0	0	0.4833	0.5166	0	0	0.9999	0	0	0	0	0	0	0.7234	0.2765	0	0	0.9999	0	0
			63	0	0	0	0	0	0	0.5079	0.492	0	0	0.9999	0	0	0	0	0.0002	0	0.9988	0.0008	0	0.0002	0.9996	0	0	0	0.0005	0.003	0	0.9954	0.0009	0	0.0035	0.9963	0	0	0	0.0017	0.0185	0	0.944	0.0356	0	0.0202	0.9796	0	0
			64	0	0	0	0	0	0	0.1615	0.8384	0	0	0.9999	0	0	0	0	0.0002	0	0	0.9997	0	0.0002	0.9997	0	0	0	0	0.0034	0	0	0.9965	0	0.0034	0.9965	0	0	0	0.0001	0.0309	0	0	0.9689	0	0.031	0.9689	0	0
			65	0	0	0	0.0555	0.8974	0	0	0.0469	0	0.9529	0.0469	0	0	0	0.0037	0.9917	0	0	0.0045	0	0.9954	0.0045	0	0	0	0.001	0.997	0	0	0.0018	0	0.998	0.0018	0	0	0	0.0003	0.9985	0	0	0.001	0	0.9988	0.001	0	0
			66	0	0	0	0.0073	0.8974	0	0	0.0952	0	0.9047	0.0952	0	0	0	0.0002	0.9917	0	0	0.0079	0	0.9919	0.0079	0	0	0	0.0002	0.997	0	0	0.0027	0	0.9972	0.0027	0	0	0	0.0007	0.9985	0	0	0.0007	0	0.9992	0.0007	0	0
			67	0	0	0	0	0.0003	0	0.9879	0.0117	0	0.0003	0.9996	0	0	0	0	0.0003	0	0.9995	0	0	0.0003	0.9995	0	0	0	0	0	0	0.9999	0	0	0	0.9999	0	0	0	0	0	0	0.9999	0	0	0	0.9999	0	0
			68	0	0	0	0	0.0004	0	0.9995	0	0	0.0004	0.9995	0	0	0	0	0.0003	0	0.9996	0	0	0.0003	0.9996	0	0	0	0	0	0	1	0	0	0	1	0	0	0	0	0	0	1	0	0	0	1	0	0
			69	0	0	0	0	0.0004	0	0	0.9995	0	0.0004	0.9995	0	0	0	0	0.0004	0	0	0.9995	0	0.0004	0.9995	0	0	0	0	0	0	0	1	0	0	1	0	0	0	0	0	0	0	1	0	0	1	0	0
			70	0	0	0	0.0211	0.9668	0	0	0.012	0	0.9879	0.012	0	0	0	0.0007	0.9992	0	0	0	0	0.9999	0	0	0	0	0.0002	0.9997	0	0	0	0	0.9999	0	0	0	0	0.0003	0.9996	0	0	0	0	0.9999	0	0	0
			71	0	0	0	0.005	0.9684	0	0	0.0264	0	0.9734	0.0264	0	0	0	0	0.9992	0	0	0.0006	0	0.9992	0.0006	0	0	0	0	0.9997	0	0	0.0002	0	0.9997	0.0002	0	0	0	0	0.9996	0	0	0.0003	0	0.9996	0.0003	0	0
			72	0	0	0	0	0.1804	0	0	0.8194	0	0.1804	0.8194	0	0	0	0	0.6057	0	0	0.3941	0	0.6057	0.3941	0	0	0	0	0.8236	0	0	0.1763	0	0.8236	0.1763	0	0	0	0	0.8982	0	0	0.1017	0	0.8982	0.1017	0	0
			73	0	0	0	0	0.1815	0	0.8178	0.0006	0	0.1815	0.8184	0	0	0	0	0.6057	0	0.3933	0.0008	0	0.6057	0.3941	0	0	0	0	0.8229	0	0.177	0	0	0.8229	0.177	0	0	0	0	0.8979	0	0.102	0	0	0.8979	0.102	0	0
			74	0	0	0	0.0017	0.9327	0	0	0.0654	0	0.9344	0.0654	0	0	0	0	0.9948	0	0	0.0051	0	0.9948	0.0051	0	0	0	0	0.9951	0	0	0.0048	0	0.9951	0.0048	0	0	0	0	0.9995	0	0	0.0004	0	0.9995	0.0004	0	0
			75	0	0	0	0	0.9971	0	0	0.0027	0	0.9971	0.0027	0	0	0	0	1	0	0	0	0	1	0	0	0	0	0	1	0	0	0	0	1	0	0	0	0	0	1	0	0	0	0	1	0	0	0
			76	0	0	0	0	0.997	0	0	0.0029	0	0.997	0.0029	0	0	0	0	1	0	0	0	0	1	0	0	0	0	0	1	0	0	0	0	1	0	0	0	0	0	1	0	0	0	0	1	0	0	0
			77	0	0	0	0	0.998	0	0	0.0019	0	0.998	0.0019	0	0	0	0	0.9999	0	0	0	0	0.9999	0	0	0	0	0	1	0	0	0	0	1	0	0	0	0	0	0.9999	0	0	0	0	0.9999	0	0	0
			78	0	0	0	0.0005	0.9965	0	0	0.0029	0	0.997	0.0029	0	0	0	0	0.9999	0	0	0	0	0.9999	0	0	0	0	0	0.9999	0	0	0	0	0.9999	0	0	0	0	0	0.9999	0	0	0	0	0.9999	0	0	0
			79	0	0	0	0.0001	0.2806	0	0	0.7191	0	0.2807	0.7191	0	0	0	0	0.3153	0	0	0.6845	0	0.3153	0.6845	0	0	0	0	0.1653	0	0	0.8346	0	0.1653	0.8346	0	0	0	0	0.0665	0	0	0.9334	0	0.0665	0.9334	0	0
			80	0	0	0	0	0.0871	0	0.5391	0.3737	0	0.0871	0.9128	0	0	0	0	0.137	0	0.6963	0.1665	0	0.137	0.8628	0	0	0	0	0.0901	0	0.8548	0.055	0	0.0901	0.9098	0	0	0	0	0.0397	0	0.8299	0.1302	0	0.0397	0.9601	0	0
			81	0	0	0	0.0081	0.5113	0	0.1045	0.3759	0	0.5194	0.4804	0	0	0	0.003	0.7711	0	0.0003	0.2253	0	0.7741	0.2256	0	0	0	0.0012	0.8801	0	0	0.1184	0	0.8813	0.1184	0	0	0	0.001	0.8805	0	0	0.1183	0	0.8815	0.1183	0	0
			82	0	0	0	0.0572	0.8069	0	0	0.1357	0	0.8641	0.1357	0	0	0	0.012	0.9532	0	0	0.0346	0	0.9652	0.0346	0	0	0	0.0023	0.979	0	0	0.0185	0	0.9813	0.0185	0	0	0	0.0015	0.9823	0	0	0.016	0	0.9838	0.016	0	0
			83	0	0	0	0.0702	0.7115	0	0.0011	0.217	0	0.7817	0.2181	0	0	0	0.0454	0.9182	0	0	0.0363	0	0.9636	0.0363	0	0	0	0.0227	0.9661	0	0	0.011	0	0.9888	0.011	0	0	0	0.0192	0.9749	0	0	0.0057	0	0.9941	0.0057	0	0
			84	0	0	0	0	0.0024	0	0.2004	0.797	0	0.0024	0.9974	0	0	0	0	0.0037	0	0.1687	0.8274	0	0.0037	0.9961	0	0	0	0	0.0027	0	0.2717	0.7254	0	0.0027	0.9971	0	0	0	0	0.002	0	0.2388	0.759	0	0.002	0.9978	0	0
			85	0	0	0	0.0012	0.0024	0.723	0.2732	0	0	0.0036	0.9962	0	0	0	0.0014	0.0037	0.8741	0.1206	0	0	0.0051	0.9947	0	0	0	0.0003	0.0027	0.9032	0.0936	0	0	0.003	0.9968	0	0	0	0.0001	0.002	0.9031	0.0945	0	0	0.0021	0.9976	0	0
			86	0	0	0	0	0	0.7237	0.2762	0	0	0	0.9999	0	0	0	0	0	0.8763	0.1236	0	0	0	0.9999	0	0	0	0	0	0.9045	0.0954	0	0	0	0.9999	0	0	0	0	0	0.9033	0.0966	0	0	0	0.9999	0	0
			87	0	0	0	0	0	0	0.031	0.9689	0	0	0.9999	0	0	0	0	0	0	0.0001	0.9998	0	0	0.9999	0	0	0	0	0	0	0	1	0	0	1	0	0	0	0	0	0	0	1	0	0	1	0	0
			88	0	0	0	0.5138	0.4475	0	0	0.0385	0	0.9613	0.0385	0	0	0	0.382	0.6178	0	0	0	0	0.9998	0	0	0	0	0.4287	0.5712	0	0	0	0	0.9999	0	0	0	0	0.5094	0.4905	0	0	0	0	0.9999	0	0	0
			89	0	0	0	0	0.4475	0.0331	0.4986	0.0206	0	0.4475	0.5523	0	0	0	0	0.6178	0	0.3788	0.0032	0	0.6178	0.382	0	0	0	0	0.5712	0	0.4165	0.0121	0	0.5712	0.4286	0	0	0	0	0.4905	0	0.4903	0.019	0	0.4905	0.5093	0	0
			90	0	0	0	0.0002	0.4542	0.028	0.2286	0.2887	0	0.4544	0.5453	0	0	0	0.0001	0.622	0	0.1624	0.2153	0	0.6221	0.3777	0	0	0	0	0.5714	0	0.1036	0.3249	0	0.5714	0.4285	0	0	0	0	0.4906	0	0.0821	0.4271	0	0.4906	0.5092	0	0
			91	0	0	0	0	0.6185	0	0.0002	0.3811	0	0.6185	0.3813	0	0	0	0	0.773	0	0	0.2269	0	0.773	0.2269	0	0	0	0	0.7843	0	0	0.2156	0	0.7843	0.2156	0	0	0	0	0.8276	0	0	0.1723	0	0.8276	0.1723	0	0
			92	0	0	0	0.1622	0.8239	0.0109	0.0027	0	0	0.9861	0.0136	0	0	0	0.0105	0.9893	0	0	0	0	0.9998	0	0	0	0	0.0015	0.9984	0	0	0	0	0.9999	0	0	0	0	0.0016	0.9983	0	0	0	0	0.9999	0	0	0
			93	0	0	0	0	0.4804	0.0705	0.4489	0	0	0.4804	0.5194	0	0	0	0	0.9381	0	0.0617	0	0	0.9381	0.0617	0	0	0	0	0.99	0	0.0099	0	0	0.99	0.0099	0	0	0	0	0.9859	0.0001	0.0138	0	0	0.9859	0.0139	0	0
			94	0	0	0	0	0.4832	0	0	0.5167	0	0.4832	0.5167	0	0	0	0	0.9384	0	0	0.0615	0	0.9384	0.0615	0	0	0	0	0.9901	0	0	0.0098	0	0.9901	0.0098	0	0	0	0	0.986	0	0	0.0139	0	0.986	0.0139	0	0
			95	0	0	0	0.0342	0.937	0	0	0.0286	0	0.9712	0.0286	0	0	0	0.0008	0.9968	0	0	0.0022	0	0.9976	0.0022	0	0	0	0	0.9957	0	0	0.0041	0	0.9957	0.0041	0	0	0	0.0003	0.9964	0	0	0.0031	0	0.9967	0.0031	0	0
			96	0	0	0	0.0015	0.9369	0	0	0.0614	0	0.9384	0.0614	0	0	0	0.0006	0.9935	0	0	0.0058	0	0.9941	0.0058	0	0	0	0.0003	0.989	0	0	0.0106	0	0.9893	0.0106	0	0	0	0.0006	0.9925	0	0	0.0067	0	0.9931	0.0067	0	0
			97	0	0	0	0.0026	0.851	0	0.0248	0.1214	0	0.8536	0.1462	0	0	0	0.001	0.899	0	0	0.0998	0	0.9	0.0998	0	0	0	0.0018	0.8955	0.0006	0.0006	0.1013	0	0.8973	0.1025	0	0	0	0.0018	0.9158	0	0	0.0822	0	0.9176	0.0822	0	0
			98	0	0	0	0.0063	0.5133	0	0	0.4803	0	0.5196	0.4803	0	0	0	0.0067	0.5202	0	0	0.4729	0	0.5269	0.4729	0	0	0	0.0019	0.0343	0.0024	0	0.9611	0	0.0362	0.9635	0	0	0	0.0031	0.0395	0	0	0.9572	0	0.0426	0.9572	0	0
			99	0	0	0	0	0	0	0	1	0	0	1	0	0	0	0	0	0	0	1	0	0	1	0	0	0	0	0	0	0	1	0	0	1	0	0	0	0	0	0	0	1	0	0	1	0	0
[truncated: 64 more columns]

## Sheet: E61I_homo (DSSP)
Analysis with DSSP
H	helix
G	3/10 - helix
I	PI - helix
B	beta-bridge (single pair β-sheet hydrogen bond formation)
E	extended strand
T	H-bonded turn
S	bend
C	coil
helix = H + G + I
β = B + E
Coil = S + T + C
				chain A											chain B											chain C											chain D											chain E
	mutation	runID	ResNo	H	G	I	B	E	T	S	C	helix (HGI)	β (BE)	Coil (STC)	H	G	I	B	E	T	S	C	helix (HGI)	β (BE)	Coil (STC)	H	G	I	B	E	T	S	C	helix (HGI)	β (BE)	Coil (STC)	H	G	I	B	E	T	S	C	helix (HGI)	β (BE)	Coil (STC)	H	G
	E61I_homo	run1	36	0	0	0	0	0	0	0	1	0	0	1	0	0	0	0	0	0	0	1	0	0	1	0	0	0	0	0	0	0	1	0	0	1	0	0	0	0	0	0	0	1	0	0	1	0	0
			37	0	0	0	0.0014	0.8072	0	0	0.1912	0	0.8086	0.1912	0	0	0	0.0001	0.9684	0	0	0.0314	0	0.9685	0.0314	0	0	0	0	0.931	0	0	0.0689	0	0.931	0.0689	0	0	0	0	0.8566	0	0	0.1433	0	0.8566	0.1433	0	0
			38	0	0	0	0.0019	0.9602	0	0	0.0377	0	0.9621	0.0377	0	0	0	0	0.9982	0	0	0.0016	0	0.9982	0.0016	0	0	0	0	0.9992	0	0	0.0007	0	0.9992	0.0007	0	0	0	0	0.9992	0	0	0.0007	0	0.9992	0.0007	0	0
			39	0	0	0	0.0023	0.9786	0	0	0.0189	0	0.9809	0.0189	0	0	0	0	1	0	0	0	0	1	0	0	0	0	0	1	0	0	0	0	1	0	0	0	0	0	1	0	0	0	0	1	0	0	0
			40	0	0	0	0.0017	0.936	0.0162	0.0275	0.0183	0	0.9377	0.062	0	0	0	0	0.9997	0	0	0.0002	0	0.9997	0.0002	0	0	0	0	0.9999	0	0	0	0	0.9999	0	0	0	0	0	0.9977	0	0.0008	0.0013	0	0.9977	0.0021	0	0
			41	0	0	0	0.0022	0.0009	0.0276	0.9691	0	0	0.0031	0.9967	0	0	0	0.0001	0.0005	0	0.9992	0	0	0.0006	0.9992	0	0	0	0	0.0013	0.0138	0.9782	0.0064	0	0.0013	0.9984	0	0	0	0	0.0018	0.0015	0.6366	0.3599	0	0.0018	0.998	0	0
			42	0	0	0	0	0	0	0.0329	0.9669	0	0	0.9998	0	0	0	0	0.0005	0	0	0.9994	0	0.0005	0.9994	0	0	0	0.0004	0.0013	0	0	0.9981	0	0.0017	0.9981	0	0	0	0.0004	0.0018	0	0	0.9976	0	0.0022	0.9976	0	0
			43	0	0	0	0.0077	0.0226	0	0	0.9695	0	0.0303	0.9695	0	0	0	0.0077	0.0231	0	0	0.9691	0	0.0308	0.9691	0	0	0	0.0001	0.001	0	0	0.9987	0	0.0011	0.9987	0	0	0	0	0.0001	0	0	0.9998	0	0.0001	0.9998	0	0
			44	0	0	0	0	0.0231	0	0	0.9768	0	0.0231	0.9768	0	0	0	0	0.0235	0	0	0.9764	0	0.0235	0.9764	0	0	0	0	0.001	0	0	0.9989	0	0.001	0.9989	0	0	0	0	0.0001	0	0	0.9998	0	0.0001	0.9998	0	0
			45	0	0	0	0.0125	0.9699	0	0	0.0174	0	0.9824	0.0174	0	0	0	0.0021	0.9975	0	0	0.0002	0	0.9996	0.0002	0	0	0	0.0001	0.9995	0	0	0.0002	0	0.9996	0.0002	0	0	0	0.0001	0.9997	0	0	0	0	0.9998	0	0	0
			46	0	0	0	0.0037	0.9686	0.0049	0.0015	0.021	0	0.9723	0.0274	0	0	0	0	0.9965	0	0.0029	0.0005	0	0.9965	0.0034	0	0	0	0	0.9997	0	0.0001	0	0	0.9997	0.0001	0	0	0	0	0.9998	0	0.0001	0	0	0.9998	0.0001	0	0
			47	0	0	0	0	0.3959	0.0057	0.5821	0.016	0	0.3959	0.6038	0	0	0	0	0.6706	0	0.3277	0.0016	0	0.6706	0.3293	0	0	0	0	0.8117	0	0.188	0.0001	0	0.8117	0.1881	0	0	0	0	0.8905	0	0.1094	0	0	0.8905	0.1094	0	0
			48	0	0	0	0.0026	0.4046	0	0	0.5927	0	0.4072	0.5927	0	0	0	0	0.6758	0	0	0.324	0	0.6758	0.324	0	0	0	0	0.8146	0	0	0.1852	0	0.8146	0.1852	0	0	0	0	0.8928	0	0	0.1071	0	0.8928	0.1071	0	0
			49	0	0	0	0.3111	0.5432	0	0	0.1455	0	0.8543	0.1455	0	0	0	0.0817	0.9156	0	0	0.0025	0	0.9973	0.0025	0	0	0	0.0349	0.9646	0	0	0.0003	0	0.9995	0.0003	0	0	0	0.0205	0.9791	0	0	0.0003	0	0.9996	0.0003	0	0
			50	0	0	0	0.0001	0.3588	0	0	0.641	0	0.3589	0.641	0	0	0	0	0.7416	0	0	0.2582	0	0.7416	0.2582	0	0	0	0	0.8183	0	0	0.1815	0	0.8183	0.1815	0	0	0	0	0.8249	0	0	0.175	0	0.8249	0.175	0	0
			51	0	0	0	0.0004	0.3548	0	0.0008	0.6438	0	0.3552	0.6446	0	0	0	0.0002	0.7425	0	0	0.2571	0	0.7427	0.2571	0	0	0	0	0.8176	0	0	0.1823	0	0.8176	0.1823	0	0	0	0	0.8252	0	0	0.1747	0	0.8252	0.1747	0	0
			52	0	0	0	0.0965	0.7958	0	0	0.1075	0	0.8923	0.1075	0	0	0	0.0196	0.9798	0	0	0.0005	0	0.9994	0.0005	0	0	0	0.0002	0.9997	0	0	0	0	0.9999	0	0	0	0	0	0.9997	0	0	0.0001	0	0.9997	0.0001	0	0
			53	0	0	0	0.0115	0.7181	0	0	0.2702	0	0.7296	0.2702	0	0	0	0.001	0.9406	0	0	0.0582	0	0.9416	0.0582	0	0	0	0	0.9998	0	0	0	0	0.9998	0	0	0	0	0	0.9999	0	0	0	0	0.9999	0	0	0
			54	0	0	0	0	0.0134	0	0.0573	0.9291	0	0.0134	0.9864	0	0	0	0	0.743	0	0	0.2569	0	0.743	0.2569	0	0	0	0	0.9929	0	0	0.007	0	0.9929	0.007	0	0	0	0	0.9992	0	0	0.0007	0	0.9992	0.0007	0	0
			55	0	0	0	0.0004	0.0013	0	0.0086	0.9895	0	0.0017	0.9981	0	0	0	0.006	0.4538	0	0	0.5401	0	0.4598	0.5401	0	0	0	0.0034	0.4853	0.0001	0	0.5109	0	0.4887	0.511	0	0	0	0.006	0.9692	0	0	0.0246	0	0.9752	0.0246	0	0
			56	0	0	0	0	0.0001	0	0.0062	0.9935	0	0.0001	0.9997	0	0	0	0	0	0	0.0077	0.9921	0	0	0.9998	0	0	0	0	0	0.0001	0.0002	0.9994	0	0	0.9997	0	0	0	0	0	0	0.0028	0.9971	0	0	0.9999	0	0
			57	0	0	0	0.0159	0.0008	0	0	0.9831	0	0.0167	0.9831	0	0	0	0	0.0001	0	0.1854	0.8144	0	0.0001	0.9998	0	0	0	0	0	0	0.8813	0.1186	0	0	0.9999	0	0	0	0	0	0	0.9992	0.0006	0	0	0.9998	0	0
			58	0	0	0	0	0.0007	0	0.0111	0.988	0	0.0007	0.9991	0	0	0	0.0159	0.0008	0	0	0.9831	0	0.0167	0.9831	0	0	0	0	0	0	0	1	0	0	1	0	0	0	0	0	0	0	1	0	0	1	0	0
			59	0	0	0	0	0.0007	0	0.0024	0.9967	0	0.0007	0.9991	0	0	0	0.0089	0.0007	0.0196	0.8583	0.1122	0	0.0096	0.9901	0	0	0	0	0	0	0	1	0	0	1	0	0	0	0	0	0	0	1	0	0	1	0	0
			60	0	0	0	0.0089	0.0007	0	0	0.9902	0	0.0096	0.9902	0	0	0	0	0	0.0196	0.8681	0.1122	0	0	0.9999	0	0	0	0	0	0	0	1	0	0	1	0	0	0	0	0	0	0	1	0	0	1	0	0
			61	0	0	0	0.0361	0	0	0	0.9638	0	0.0361	0.9638	0	0	0	0	0	0	0.4703	0.5296	0	0	0.9999	0	0	0	0.0049	0.0654	0	0	0.9295	0	0.0703	0.9295	0	0	0	0.0045	0.019	0	0	0.9763	0	0.0235	0.9763	0	0
			62	0	0	0	0	0	0.1074	0.8924	0	0	0	0.9998	0	0	0	0	0	0.6335	0.3599	0.0065	0	0	0.9999	0	0	0	0.0486	0.1151	0	0.7132	0.1228	0	0.1637	0.836	0	0	0	0.0488	0.1246	0	0.1375	0.6889	0	0.1734	0.8264	0	0
			63	0	0	0	0	0	0.1074	0.8925	0	0	0	0.9999	0	0	0	0	0	0.6335	0.3334	0.033	0	0	0.9999	0	0	0	0.0206	0.7398	0	0.1392	0.1001	0	0.7604	0.2393	0	0	0	0.0063	0.8922	0	0.0662	0.035	0	0.8985	0.1012	0	0
			64	0	0	0	0.0357	0	0.0053	0.9121	0.0466	0	0.0357	0.964	0	0	0	0.0043	0.7744	0	0	0.2211	0	0.7787	0.2211	0	0	0	0.0005	0.9522	0	0	0.0471	0	0.9527	0.0471	0	0	0	0.0007	0.9825	0	0	0.0166	0	0.9832	0.0166	0	0
			65	0	0	0	0.0009	0.0201	0.0047	0.0135	0.9605	0	0.021	0.9787	0	0	0	0.0005	0.8845	0	0	0.1148	0	0.885	0.1148	0	0	0	0	0.9878	0	0	0.0121	0	0.9878	0.0121	0	0	0	0	0.9962	0	0	0.0037	0	0.9962	0.0037	0	0
			66	0	0	0	0.9703	0.0201	0	0	0.0094	0	0.9904	0.0094	0	0	0	0.1191	0.8804	0	0	0.0003	0	0.9995	0.0003	0	0	0	0.0122	0.9874	0	0	0.0002	0	0.9996	0.0002	0	0	0	0.0037	0.996	0	0	0.0002	0	0.9997	0.0002	0	0
			67	0	0	0	0	0	0	0.8257	0.1742	0	0	0.9999	0	0	0	0	0	0	0.9999	0	0	0	0.9999	0	0	0	0	0	0	0.9999	0	0	0	0.9999	0	0	0	0	0	0	1	0	0	0	1	0	0
			68	0	0	0	0	0	0	0.9999	0	0	0	0.9999	0	0	0	0	0	0	0.9999	0	0	0	0.9999	0	0	0	0	0	0	1	0	0	0	1	0	0	0	0	0	0	1	0	0	0	1	0	0
			69	0	0	0	0	0	0	0	0.9999	0	0	0.9999	0	0	0	0	0	0	0	0.9999	0	0	0.9999	0	0	0	0	0	0	0	0.9999	0	0	0.9999	0	0	0	0	0	0	0	0.9999	0	0	0.9999	0	0
			70	0	0	0	0.009	0.9869	0	0	0.004	0	0.9959	0.004	0	0	0	0	0.9999	0	0	0	0	0.9999	0	0	0	0	0	0.9999	0	0	0	0	0.9999	0	0	0	0	0	1	0	0	0	0	1	0	0	0
			71	0	0	0	0.0029	0.9869	0	0	0.0101	0	0.9898	0.0101	0	0	0	0	0.9999	0	0	0	0	0.9999	0	0	0	0	0	0.9999	0	0	0	0	0.9999	0	0	0	0	0	1	0	0	0	0	1	0	0	0
			72	0	0	0	0	0	0	0.0001	0.9998	0	0	0.9999	0	0	0	0	0	0	0.0114	0.9885	0	0	0.9999	0	0	0	0	0	0	0.0019	0.998	0	0	0.9999	0	0	0	0	0	0	0.0015	0.9984	0	0	0.9999	0	0
			73	0	0	0	0	0	0.0006	0.9991	0.0001	0	0	0.9998	0	0	0	0	0	0	1	0	0	0	1	0	0	0	0	0	0	1	0	0	0	1	0	0	0	0	0	0	0.9999	0	0	0	0.9999	0	0
			74	0	0	0	0.1386	0.818	0.0005	0.0002	0.0425	0	0.9566	0.0432	0	0	0	0.0685	0.9305	0	0	0.0008	0	0.999	0.0008	0	0	0	0.0848	0.9149	0	0	0.0001	0	0.9997	0.0001	0	0	0	0.0379	0.9618	0	0	0.0001	0	0.9997	0.0001	0	0
			75	0	0	0	0	0.8188	0	0	0.1811	0	0.8188	0.1811	0	0	0	0	0.9318	0	0	0.0681	0	0.9318	0.0681	0	0	0	0	0.9165	0	0	0.0834	0	0.9165	0.0834	0	0	0	0	0.963	0	0	0.0369	0	0.963	0.0369	0	0
			76	0	0	0	0.0008	0.7857	0	0	0.2134	0	0.7865	0.2134	0	0	0	0.0001	0.9239	0	0	0.0759	0	0.924	0.0759	0	0	0	0	0.8929	0	0	0.107	0	0.8929	0.107	0	0	0	0	0.9407	0	0	0.0592	0	0.9407	0.0592	0	0
			77	0	0	0	0.0101	0.8099	0	0	0.1798	0	0.82	0.1798	0	0	0	0.0003	0.9861	0	0	0.0134	0	0.9864	0.0134	0	0	0	0	0.9911	0	0	0.0088	0	0.9911	0.0088	0	0	0	0	0.9862	0	0	0.0137	0	0.9862	0.0137	0	0
			78	0	0	0	0.0237	0.7569	0	0.0685	0.1507	0	0.7806	0.2192	0	0	0	0.0098	0.9881	0	0	0.0019	0	0.9979	0.0019	0	0	0	0.007	0.9929	0	0	0	0	0.9999	0	0	0	0	0.012	0.9878	0	0	0	0	0.9998	0	0	0
			79	0	0	0	0	0.0685	0	0.0056	0.9257	0	0.0685	0.9313	0	0	0	0	0.1416	0	0	0.8583	0	0.1416	0.8583	0	0	0	0	0.1329	0	0	0.867	0	0.1329	0.867	0	0	0	0	0.0969	0	0	0.903	0	0.0969	0.903	0	0
			80	0	0	0	0	0.0444	0	0.9133	0.042	0	0.0444	0.9553	0	0	0	0	0.1148	0	0.8167	0.0684	0	0.1148	0.8851	0	0	0	0	0.1222	0	0.8572	0.0205	0	0.1222	0.8777	0	0	0	0	0.0908	0	0.8143	0.0948	0	0.0908	0.9091	0	0
			81	0	0	0	0.0268	0.7055	0	0.0171	0.2504	0	0.7323	0.2675	0	0	0	0.0124	0.9752	0	0	0.0122	0	0.9876	0.0122	0	0	0	0.0079	0.9848	0	0.0001	0.0069	0	0.9927	0.007	0	0	0	0.0078	0.9894	0	0	0.0026	0	0.9972	0.0026	0	0
			82	0	0	0	0.0503	0.7306	0	0	0.219	0	0.7809	0.219	0	0	0	0.003	0.9767	0	0	0.0201	0	0.9797	0.0201	0	0	0	0.0006	0.9859	0	0	0.0133	0	0.9865	0.0133	0	0	0	0	0.9891	0	0	0.0108	0	0.9891	0.0108	0	0
			83	0	0	0	0.0565	0.3238	0	0	0.6195	0	0.3803	0.6195	0	0	0	0.0163	0.8349	0	0	0.1487	0	0.8512	0.1487	0	0	0	0.0094	0.9389	0	0	0.0516	0	0.9483	0.0516	0	0	0	0.0046	0.9786	0	0	0.0167	0	0.9832	0.0167	0	0
			84	0	0	0	0	0.0006	0	0.4434	0.5559	0	0.0006	0.9993	0	0	0	0	0.0042	0	0.0177	0.978	0	0.0042	0.9957	0	0	0	0	0.0058	0	0.0128	0.9813	0	0.0058	0.9941	0	0	0	0	0.0058	0	0.0249	0.9691	0	0.0058	0.994	0	0
			85	0	0	0	0.0033	0.0006	0.8533	0.1426	0	0	0.0039	0.9959	0	0	0	0.0065	0.0041	0.8111	0.178	0	0	0.0106	0.9891	0	0	0	0.0043	0.0057	0.8408	0.149	0	0	0.01	0.9898	0	0	0	0.0014	0.0058	0.8613	0.1313	0	0	0.0072	0.9926	0	0
			86	0	0	0	0	0	0.8549	0.1449	0	0	0	0.9998	0	0	0	0	0	0.8159	0.184	0	0	0	0.9999	0	0	0	0	0	0.843	0.1569	0	0	0	0.9999	0	0	0	0	0	0.8657	0.1342	0	0	0	0.9999	0	0
			87	0	0	0	0	0	0	0.0208	0.9791	0	0	0.9999	0	0	0	0	0	0	0	1	0	0	1	0	0	0	0	0	0	0.0018	0.9981	0	0	0.9999	0	0	0	0	0	0	0.0006	0.9993	0	0	0.9999	0	0
			88	0	0	0	0.0367	0.0084	0	0	0.9546	0	0.0451	0.9546	0	0	0	0.9161	0.0749	0	0	0.0088	0	0.991	0.0088	0	0	0	0.8609	0.1365	0	0	0.0024	0	0.9974	0.0024	0	0	0	0.7557	0.2436	0	0	0.0006	0	0.9993	0.0006	0	0
			89	0	0	0	0	0.0084	0.8869	0.0714	0.033	0	0.0084	0.9913	0	0	0	0.0943	0.1929	0.0563	0.0345	0.6217	0	0.2872	0.7125	0	0	0	0	0.1365	0.0025	0.8118	0.049	0	0.1365	0.8633	0	0	0	0	0.2436	0.0007	0.7365	0.019	0	0.2436	0.7562	0	0
			90	0	0	0	0.0947	0.1287	0.6883	0.0839	0.0041	0	0.2234	0.7763	0	0	0	0.0003	0.1943	0.0563	0.7463	0.0024	0	0.1946	0.805	0	0	0	0	0.1366	0.0025	0.2735	0.5872	0	0.1366	0.8632	0	0	0	0	0.2439	0.0006	0.1307	0.6246	0	0.2439	0.7559	0	0
			91	0	0	0	0.0001	0.2338	0	0.1745	0.5914	0	0.2339	0.7659	0	0	0	0	0.7896	0	0	0.2103	0	0.7896	0.2103	0	0	0	0	0.8847	0	0	0.1152	0	0.8847	0.1152	0	0	0	0	0.8217	0	0	0.1782	0	0.8217	0.1782	0	0
			92	0	0	0	0.4143	0.3275	0.0647	0.1693	0.0239	0	0.7418	0.2579	0	0	0	0.0219	0.9669	0.0054	0.0051	0.0003	0	0.9888	0.0108	0	0	0	0.0019	0.9978	0.0001	0	0	0	0.9997	0.0001	0	0	0	0.002	0.9979	0	0	0	0	0.9999	0	0	0
			93	0	0	0	0	0.1411	0.1105	0.7366	0.0116	0	0.1411	0.8587	0	0	0	0	0.9065	0.0233	0.0698	0.0001	0	0.9065	0.0932	0	0	0	0	0.9822	0.0004	0.0172	0	0	0.9822	0.0176	0	0	0	0	0.9885	0	0.0114	0	0	0.9885	0.0114	0	0
			94	0	0	0	0.0123	0.1717	0	0	0.8158	0	0.184	0.8158	0	0	0	0.0003	0.921	0	0	0.0786	0	0.9213	0.0786	0	0	0	0	0.9838	0	0	0.0161	0	0.9838	0.0161	0	0	0	0	0.9891	0	0	0.0108	0	0.9891	0.0108	0	0
			95	0	0	0	0.5373	0.1496	0	0	0.3129	0	0.6869	0.3129	0	0	0	0.0134	0.9745	0	0	0.0119	0	0.9879	0.0119	0	0	0	0.0002	0.9974	0	0	0.0022	0	0.9976	0.0022	0	0	0	0	0.9923	0	0	0.0075	0	0.9923	0.0075	0	0
			96	0	0	0	0	0.0007	0	0.6966	0.3024	0	0.0007	0.999	0	0	0	0.016	0.9348	0	0	0.049	0	0.9508	0.049	0	0	0	0.0018	0.988	0	0	0.01	0	0.9898	0.01	0	0	0	0.001	0.9961	0	0	0.0028	0	0.9971	0.0028	0	0
			97	0	0	0	0.0002	0.0006	0	0.7412	0.2577	0	0.0008	0.9989	0	0	0	0.0003	0.2149	0	0.0004	0.7841	0	0.2152	0.7845	0	0	0	0.0006	0.5483	0.001	0.0016	0.4482	0	0.5489	0.4508	0	0	0	0.0005	0.9206	0	0	0.0787	0	0.9211	0.0787	0	0
			98	0	0	0	0	0.0006	0	0	0.9993	0	0.0006	0.9993	0	0	0	0	0.0005	0	0	0.9994	0	0.0005	0.9994	0	0	0	0	0.0006	0.0025	0	0.9967	0	0.0006	0.9992	0	0	0	0.0002	0.0275	0	0	0.9722	0	0.0277	0.9722	0	0
			99	0	0	0	0	0	0	0	1	0	0	1	0	0	0	0	0	0	0	1	0	0	1	0	0	0	0	0	0	0	1	0	0	1	0	0	0	0	0	0	0	1	0	0	1	0	0
	E61I_homo	run2	36	0	0	0	0	0	0	0	1	0	0	1	0	0	0	0	0	0	0	1	0	0	1	0	0	0	0	0	0	0	1	0	0	1	0	0	0	0	0	0	0	1	0	0	1	0	0
			37	0	0	0	0.0013	0.8318	0	0	0.1668	0	0.8331	0.1668	0	0	0	0.0001	0.9795	0	0	0.0202	0	0.9796	0.0202	0	0	0	0	0.9857	0	0	0.0142	0	0.9857	0.0142	0	0	0	0	0.9708	0	0	0.0291	0	0.9708	0.0291	0	0
			38	0	0	0	0.0072	0.9523	0	0	0.0403	0	0.9595	0.0403	0	0	0	0.0001	0.9973	0	0	0.0025	0	0.9974	0.0025	0	0	0	0	0.999	0	0	0.0009	0	0.999	0.0009	0	0	0	0	0.9991	0	0	0.0008	0	0.9991	0.0008	0	0
			39	0	0	0	0.0002	0.9575	0	0	0.0421	0	0.9577	0.0421	0	0	0	0	0.9999	0	0	0	0	0.9999	0	0	0	0	0	1	0	0	0	0	1	0	0	0	0	0	1	0	0	0	0	1	0	0	0
			40	0	0	0	0.0016	0.9466	0.0398	0.0104	0.0013	0	0.9482	0.0515	0	0	0	0	0.9993	0	0.0001	0.0005	0	0.9993	0.0006	0	0	0	0	0.9998	0	0	0	0	0.9998	0	0	0	0	0	1	0	0	0	0	1	0	0	0
			41	0	0	0	0.0052	0.0001	0.0996	0.8949	0	0	0.0053	0.9945	0	0	0	0.0007	0.0001	0	0.999	0	0	0.0008	0.999	0	0	0	0.0007	0	0.0001	0.999	0	0	0.0007	0.9991	0	0	0	0.0001	0.0009	0.002	0.9967	0	0	0.001	0.9987	0	0
			42	0	0	0	0	0.0001	0	0.0166	0.9831	0	0.0001	0.9997	0	0	0	0	0.0001	0	0.0004	0.9993	0	0.0001	0.9997	0	0	0	0	0	0	0	1	0	0	1	0	0	0	0	0.0009	0	0	0.999	0	0.0009	0.999	0	0
			43	0	0	0	0.3247	0.6188	0	0	0.0563	0	0.9435	0.0563	0	0	0	0.0522	0.9428	0	0	0.0049	0	0.995	0.0049	0	0	0	0.0159	0.9726	0	0	0.0113	0	0.9885	0.0113	0	0	0	0.0264	0.9373	0	0	0.0362	0	0.9637	0.0362	0	0
			44	0	0	0	0.0003	0.6304	0	0	0.3691	0	0.6307	0.3691	0	0	0	0.0001	0.9468	0	0	0.0529	0	0.9469	0.0529	0	0	0	0	0.9734	0	0	0.0265	0	0.9734	0.0265	0	0	0	0	0.9379	0	0	0.062	0	0.9379	0.062	0	0
			45	0	0	0	0.0091	0.6261	0	0	0.3646	0	0.6352	0.3646	0	0	0	0.0019	0.9495	0	0	0.0484	0	0.9514	0.0484	0	0	0	0.0029	0.9834	0	0	0.0135	0	0.9863	0.0135	0	0	0	0.0099	0.9681	0	0	0.0218	0	0.978	0.0218	0	0
			46	0	0	0	0.1349	0.256	0.0045	0.0115	0.5928	0	0.3909	0.6088	0	0	0	0.0606	0.7832	0	0.0055	0.1505	0	0.8438	0.156	0	0	0	0.027	0.8604	0	0.004	0.1084	0	0.8874	0.1124	0	0	0	0.0333	0.797	0	0.0066	0.163	0	0.8303	0.1696	0	0
			47	0	0	0	0	0.0002	0.0108	0.2373	0.7514	0	0.0002	0.9995	0	0	0	0	0.0018	0.0003	0.1147	0.883	0	0.0018	0.998	0	0	0	0	0.0018	0.0002	0.1401	0.8576	0	0.0018	0.9979	0	0	0	0	0.0004	0.0003	0.3038	0.6953	0	0.0004	0.9994	0	0
			48	0	0	0	0.0005	0.0072	0	0	0.9921	0	0.0077	0.9921	0	0	0	0.0004	0.0076	0	0	0.9918	0	0.008	0.9918	0	0	0	0	0.002	0	0	0.9979	0	0.002	0.9979	0	0	0	0	0.0004	0	0	0.9995	0	0.0004	0.9995	0	0
			49	0	0	0	0.0069	0.0099	0	0	0.983	0	0.0168	0.983	0	0	0	0.0116	0.016	0	0	0.9723	0	0.0276	0.9723	0	0	0	0.0125	0.0167	0	0	0.9706	0	0.0292	0.9706	0	0	0	0.0124	0.0207	0	0	0.9667	0	0.0331	0.9667	0	0
			50	0	0	0	0.0006	0.3597	0	0	0.6395	0	0.3603	0.6395	0	0	0	0.001	0.6388	0	0	0.3601	0	0.6398	0.3601	0	0	0	0.0005	0.7434	0	0	0.2559	0	0.7439	0.2559	0	0	0	0.0004	0.8106	0	0	0.1888	0	0.811	0.1888	0	0
			51	0	0	0	0	0.363	0	0	0.6369	0	0.363	0.6369	0	0	0	0	0.6401	0	0	0.3598	0	0.6401	0.3598	0	0	0	0	0.7439	0	0	0.256	0	0.7439	0.256	0	0	0	0	0.8116	0	0	0.1883	0	0.8116	0.1883	0	0
			52	0	0	0	0.0031	0.9953	0	0	0.0014	0	0.9984	0.0014	0	0	0	0.0016	0.9983	0	0	0	0	0.9999	0	0	0	0	0.0034	0.9964	0	0	0	0	0.9998	0	0	0	0	0.0004	0.9995	0	0	0	0	0.9999	0	0	0
			53	0	0	0	0.0014	0.9932	0	0	0.0053	0	0.9946	0.0053	0	0	0	0.0006	0.9961	0	0	0.0031	0	0.9967	0.0031	0	0	0	0	0.9851	0	0	0.0148	0	0.9851	0.0148	0	0	0	0	0.9973	0	0	0.0026	0	0.9973	0.0026	0	0
			54	0	0	0	0	0.0016	0	0	0.9983	0	0.0016	0.9983	0	0	0	0	0.4408	0	0.0031	0.5559	0	0.4408	0.559	0	0	0	0	0.9773	0	0	0.0226	0	0.9773	0.0226	0	0	0	0	0.9956	0	0	0.0043	0	0.9956	0.0043	0	0
			55	0	0	0	0	0.0015	0	0	0.9983	0	0.0015	0.9983	0	0	0	0.0015	0.4409	0	0.3264	0.2309	0	0.4424	0.5573	0	0	0	0.0222	0.9656	0	0	0.012	0	0.9878	0.012	0	0	0	0.0033	0.9956	0	0	0.001	0	0.9989	0.001	0	0
			56	0	0	0	0	0	0	0	0.9999	0	0	0.9999	0	0	0	0.0552	0.0402	0	0	0.9044	0	0.0954	0.9044	0	0	0	0	0.0006	0	0.0018	0.9974	0	0.0006	0.9992	0	0	0	0	0.0006	0	0	0.9993	0	0.0006	0.9993	0	0
			57	0	0	0	0	0	0	0	1	0	0	1	0	0	0	0	0	0	0	1	0	0	1	0	0	0	0	0.0006	0	0.9986	0.0006	0	0.0006	0.9992	0	0	0	0	0	0	0.9989	0.001	0	0	0.9999	0	0
			58	0	0	0	0	0	0	0	1	0	0	1	0	0	0	0	0	0	0	1	0	0	1	0	0	0	0	0	0	0	1	0	0	1	0	0	0	0	0	0	0	1	0	0	1	0	0
			59	0	0	0	0	0	0	0.0322	0.9677	0	0	0.9999	0	0	0	0	0	0	0	1	0	0	1	0	0	0	0	0	0	0	1	0	0	1	0	0	0	0	0	0	0	1	0	0	1	0	0
			60	0	0	0	0	0	0.5507	0.3827	0.0664	0	0	0.9998	0	0	0	0	0	0	0	1	0	0	1	0	0	0	0	0	0	0	1	0	0	1	0	0	0	0	0	0	0	1	0	0	1	0	0
			61	0	0	0	0	0	0.5507	0.4492	0	0	0	0.9999	0	0	0	0	0.0096	0	0	0.9902	0	0.0096	0.9902	0	0	0	0	0.0096	0	0	0.9902	0	0.0096	0.9902	0	0	0	0	0	0	0	0.9998	0	0	0.9998	0	0
			62	0	0	0	0	0	0.2119	0.7865	0.0014	0	0	0.9998	0	0	0	0.168	0.776	0	0.01	0.0457	0	0.944	0.0557	0	0	0	0.1177	0.8709	0	0	0.0113	0	0.9886	0.0113	0	0	0	0.1845	0.6769	0	0	0.1383	0	0.8614	0.1383	0	0
			63	0	0	0	0	0	0.211	0.4338	0.3551	0	0	0.9999	0	0	0	0	0.7754	0.0002	0.2237	0.0004	0	0.7754	0.2243	0	0	0	0	0.8705	0	0.1248	0.0045	0	0.8705	0.1293	0	0	0	0	0.6769	0	0.2558	0.0671	0	0.6769	0.3229	0	0
			64	0	0	0	0.0091	0.8115	0	0	0.1793	0	0.8206	0.1793	0	0	0	0.0007	0.9121	0	0	0.087	0	0.9128	0.087	0	0	0	0.0001	0.8975	0	0	0.1022	0	0.8976	0.1022	0	0	0	0.0009	0.9892	0	0	0.0097	0	0.9901	0.0097	0	0
			65	0	0	0	0.014	0.9683	0	0	0.0176	0	0.9823	0.0176	0	0	0	0	0.9996	0	0	0.0002	0	0.9996	0.0002	0	0	0	0	0.9999	0	0	0	0	0.9999	0	0	0	0	0	0.9994	0	0	0.0005	0	0.9994	0.0005	0	0
			66	0	0	0	0.0062	0.9095	0	0	0.0841	0	0.9157	0.0841	0	0	0	0	0.9988	0	0	0.001	0	0.9988	0.001	0	0	0	0	0.9998	0	0	0.0001	0	0.9998	0.0001	0	0	0	0.0002	0.9992	0	0	0.0004	0	0.9994	0.0004	0	0
			67	0	0	0	0.0001	0.0009	0	0.995	0.0037	0	0.001	0.9987	0	0	0	0	0.0009	0	0.9989	0	0	0.0009	0.9989	0	0	0	0	0	0	0.9997	0.0002	0	0	0.9999	0	0	0	0	0	0	0.9996	0.0003	0	0	0.9999	0	0
			68	0	0	0	0	0.0013	0	0.9986	0	0	0.0013	0.9986	0	0	0	0	0.0009	0	0.999	0	0	0.0009	0.999	0	0	0	0	0	0	1	0	0	0	1	0	0	0	0	0	0	1	0	0	0	1	0	0
			69	0	0	0	0	0.0012	0	0	0.9986	0	0.0012	0.9986	0	0	0	0	0.0013	0	0	0.9986	0	0.0013	0.9986	0	0	0	0	0	0	0	0.9999	0	0	0.9999	0	0	0	0	0.0001	0	0	0.9998	0	0.0001	0.9998	0	0
			70	0	0	0	0.0356	0.9415	0	0	0.0228	0	0.9771	0.0228	0	0	0	0.0014	0.9985	0	0	0	0	0.9999	0	0	0	0	0.0009	0.999	0	0	0	0	0.9999	0	0	0	0	0.0007	0.9991	0	0	0	0	0.9998	0	0	0
			71	0	0	0	0.0084	0.949	0	0	0.0424	0	0.9574	0.0424	0	0	0	0.0002	0.9985	0	0	0.0011	0	0.9987	0.0011	0	0	0	0	0.999	0	0	0.0009	0	0.999	0.0009	0	0	0	0	0.9991	0	0	0.0008	0	0.9991	0.0008	0	0
			72	0	0	0	0	0.2034	0	0	0.7965	0	0.2034	0.7965	0	0	0	0	0.7953	0	0	0.2046	0	0.7953	0.2046	0	0	0	0	0.9823	0	0	0.0176	0	0.9823	0.0176	0	0	0	0	0.968	0	0	0.0319	0	0.968	0.0319	0	0
			73	0	0	0	0	0.2032	0	0.7967	0	0	0.2032	0.7967	0	0	0	0	0.7962	0	0.2037	0	0	0.7962	0.2037	0	0	0	0	0.9854	0	0.0145	0	0	0.9854	0.0145	0	0	0	0	0.97	0	0.0299	0	0	0.97	0.0299	0	0
			74	0	0	0	0.1769	0.8059	0	0	0.017	0	0.9828	0.017	0	0	0	0.015	0.9846	0	0	0.0002	0	0.9996	0.0002	0	0	0	0.0005	0.9992	0	0	0.0001	0	0.9997	0.0001	0	0	0	0.0001	0.9994	0	0	0.0003	0	0.9995	0.0003	0	0
			75	0	0	0	0	0.7756	0	0	0.2243	0	0.7756	0.2243	0	0	0	0	0.9457	0	0	0.0542	0	0.9457	0.0542	0	0	0	0	0.9801	0	0	0.0197	0	0.9801	0.0197	0	0	0	0	0.998	0	0	0.0018	0	0.998	0.0018	0	0
			76	0	0	0	0	0.749	0	0	0.2509	0	0.749	0.2509	0	0	0	0	0.9357	0	0	0.0642	0	0.9357	0.0642	0	0	0	0	0.9642	0	0	0.0357	0	0.9642	0.0357	0	0	0	0	0.9748	0	0	0.0251	0	0.9748	0.0251	0	0
			77	0	0	0	0.0002	0.9508	0	0	0.0488	0	0.951	0.0488	0	0	0	0	0.9941	0	0	0.0058	0	0.9941	0.0058	0	0	0	0	0.9915	0	0	0.0084	0	0.9915	0.0084	0	0	0	0	0.9813	0	0	0.0186	0	0.9813	0.0186	0	0
			78	0	0	0	0.0025	0.9949	0	0	0.0024	0	0.9974	0.0024	0	0	0	0.0002	0.9997	0	0	0	0	0.9999	0	0	0	0	0.001	0.9989	0	0	0	0	0.9999	0	0	0	0	0.0108	0.9891	0	0	0	0	0.9999	0	0	0
			79	0	0	0	0.0003	0.9411	0	0	0.0584	0	0.9414	0.0584	0	0	0	0	0.9666	0	0	0.0333	0	0.9666	0.0333	0	0	0	0	0.8924	0	0	0.1075	0	0.8924	0.1075	0	0	0	0	0.4334	0	0	0.5665	0	0.4334	0.5665	0	0
			80	0	0	0	0	0.7108	0	0.2767	0.0124	0	0.7108	0.2891	0	0	0	0	0.9135	0	0.084	0.0023	0	0.9135	0.0863	0	0	0	0	0.8318	0	0.1476	0.0204	0	0.8318	0.168	0	0	0	0	0.3562	0	0.6218	0.0219	0	0.3562	0.6437	0	0
			81	0	0	0	0.001	0.7659	0	0.0068	0.2261	0	0.7669	0.2329	0	0	0	0.0003	0.9565	0	0.0007	0.0423	0	0.9568	0.043	0	0	0	0.0009	0.958	0	0.0166	0.0243	0	0.9589	0.0409	0	0	0	0.0057	0.9428	0	0.0003	0.0509	0	0.9485	0.0512	0	0
			82	0	0	0	0.0574	0.8343	0	0	0.1081	0	0.8917	0.1081	0	0	0	0.0096	0.9791	0	0	0.0111	0	0.9887	0.0111	0	0	0	0.0011	0.9905	0	0	0.0082	0	0.9916	0.0082	0	0	0	0.0004	0.9856	0	0	0.0138	0	0.986	0.0138	0	0
			83	0	0	0	0.04	0.5888	0	0	0.371	0	0.6288	0.371	0	0	0	0.0114	0.9012	0	0	0.0873	0	0.9126	0.0873	0	0	0	0.0056	0.9721	0	0	0.0221	0	0.9777	0.0221	0	0	0	0.0114	0.9784	0	0	0.01	0	0.9898	0.01	0	0
			84	0	0	0	0	0.0083	0	0.3475	0.644	0	0.0083	0.9915	0	0	0	0	0.019	0	0.0369	0.9439	0	0.019	0.9808	0	0	0	0	0.0129	0	0.0157	0.9712	0	0.0129	0.9869	0	0	0	0	0.0026	0	0.0207	0.9765	0	0.0026	0.9972	0	0
			85	0	0	0	0.0201	0.008	0.6868	0.2846	0.0002	0	0.0281	0.9716	0	0	0	0.0268	0.0188	0.775	0.1792	0	0	0.0456	0.9542	0	0	0	0.0133	0.0129	0.8028	0.1707	0	0	0.0262	0.9735	0	0	0	0.0008	0.0026	0.8728	0.1236	0	0	0.0034	0.9964	0	0
			86	0	0	0	0	0	0.695	0.3049	0	0	0	0.9999	0	0	0	0	0	0.7898	0.2101	0	0	0	0.9999	0	0	0	0	0	0.8114	0.1885	0	0	0	0.9999	0	0	0	0	0	0.8755	0.1244	0	0	0	0.9999	0	0
			87	0	0	0	0	0	0	0.0845	0.9154	0	0	0.9999	0	0	0	0	0	0	0.0019	0.998	0	0	0.9999	0	0	0	0	0	0	0.0003	0.9996	0	0	0.9999	0	0	0	0	0	0	0.0001	0.9998	0	0	0.9999	0	0
			88	0	0	0	0.2358	0.3842	0	0	0.3798	0	0.62	0.3798	0	0	0	0.2053	0.5855	0	0	0.2091	0	0.7908	0.2091	0	0	0	0.2712	0.7286	0	0	0.0001	0	0.9998	0.0001	0	0	0	0.289	0.7109	0	0	0	0	0.9999	0	0	0
			89	0	0	0	0	0.3842	0.3634	0.2309	0.0213	0	0.3842	0.6156	0	0	0	0	0.5855	0.1943	0.1634	0.0566	0	0.5855	0.4143	0	0	0	0	0.7286	0	0.2461	0.0251	0	0.7286	0.2712	0	0	0	0	0.7109	0	0.2797	0.0092	0	0.7109	0.2889	0	0
			90	0	0	0	0.0005	0.4269	0.3253	0.1377	0.1092	0	0.4274	0.5722	0	0	0	0	0.5969	0.1936	0.121	0.0882	0	0.5969	0.4028	0	0	0	0	0.7292	0	0.0657	0.205	0	0.7292	0.2707	0	0	0	0	0.7112	0	0.0237	0.2649	0	0.7112	0.2886	0	0
			91	0	0	0	0	0.5634	0	0.0005	0.4359	0	0.5634	0.4364	0	0	0	0	0.7045	0	0	0.2954	0	0.7045	0.2954	0	0	0	0	0.9181	0	0	0.0818	0	0.9181	0.0818	0	0	0	0	0.9661	0	0	0.0338	0	0.9661	0.0338	0	0
			92	0	0	0	0.076	0.8924	0.0135	0.0165	0.0013	0	0.9684	0.0313	0	0	0	0.0078	0.9907	0.0004	0.0009	0	0	0.9985	0.0013	0	0	0	0.0018	0.9976	0	0.0004	0	0	0.9994	0.0004	0	0	0	0.0028	0.9966	0	0.0004	0	0	0.9994	0.0004	0	0
			93	0	0	0	0	0.8496	0.0224	0.1278	0	0	0.8496	0.1502	0	0	0	0	0.9845	0.0026	0.0128	0	0	0.9845	0.0154	0	0	0	0	0.9752	0	0.0247	0	0	0.9752	0.0247	0	0	0	0	0.9282	0	0.0717	0	0	0.9282	0.0717	0	0
			94	0	0	0	0.0004	0.8695	0	0	0.13	0	0.8699	0.13	0	0	0	0	0.9868	0	0	0.0131	0	0.9868	0.0131	0	0	0	0	0.9785	0	0	0.0214	0	0.9785	0.0214	0	0	0	0	0.9317	0	0	0.0682	0	0.9317	0.0682	0	0
			95	0	0	0	0.1063	0.8516	0	0	0.0419	0	0.9579	0.0419	0	0	0	0.0044	0.99	0	0	0.0054	0	0.9944	0.0054	0	0	0	0	0.9749	0	0	0.0249	0	0.9749	0.0249	0	0	0	0	0.9307	0	0	0.0692	0	0.9307	0.0692	0	0
			96	0	0	0	0	0.0048	0	0.5499	0.4451	0	0.0048	0.995	0	0	0	0.0225	0.7848	0	0	0.1926	0	0.8073	0.1926	0	0	0	0.0154	0.9674	0	0	0.017	0	0.9828	0.017	0	0	0	0.0058	0.9916	0	0	0.0025	0	0.9974	0.0025	0	0
			97	0	0	0	0.0002	0	0	0.614	0.3857	0	0.0002	0.9997	0	0	0	0.0006	0.0884	0	0	0.9107	0	0.089	0.9107	0	0	0	0.0047	0.7959	0.0008	0.0016	0.1967	0	0.8006	0.1991	0	0	0	0.0012	0.922	0	0	0.0766	0	0.9232	0.0766	0	0
			98	0	0	0	0.0001	0	0	0	0.9998	0	0.0001	0.9998	0	0	0	0	0.002	0	0	0.9978	0	0.002	0.9978	0	0	0	0	0.002	0.0048	0	0.9929	0	0.002	0.9977	0	0	0	0.0022	0.2141	0	0	0.7835	0	0.2163	0.7835	0	0
			99	0	0	0	0	0	0	0	1	0	0	1	0	0	0	0	0	0	0	1	0	0	1	0	0	0	0	0	0	0	1	0	0	1	0	0	0	0	0	0	0	1	0	0	1	0	0
	E61I_homo	run3	36	0	0	0	0	0	0	0	1	0	0	1	0	0	0	0	0	0	0	1	0	0	1	0	0	0	0	0	0	0	1	0	0	1	0	0	0	0	0	0	0	1	0	0	1	0	0
			37	0	0	0	0.0941	0.1532	0.4237	0	0.3287	0	0.2473	0.7524	0	0	0	0.0004	0.8141	0	0	0.1853	0	0.8145	0.1853	0	0	0	0	0.9604	0	0	0.0395	0	0.9604	0.0395	0	0	0	0	0.9436	0	0	0.0563	0	0.9436	0.0563	0	0
			38	0	0	0	0.024	0.2057	0.4237	0.119	0.2274	0	0.2297	0.7701	0	0	0	0.0001	0.9675	0	0	0.0322	0	0.9676	0.0322	0	0	0	0	0.9987	0	0	0.0012	0	0.9987	0.0012	0	0	0	0	0.9988	0	0	0.0011	0	0.9988	0.0011	0	0
			39	0	0.1134	0	0.0196	0.1197	0.0589	0.5329	0.1552	0.1134	0.1393	0.747	0	0	0	0.0002	0.9971	0	0	0.0026	0	0.9973	0.0026	0	0	0	0	1	0	0	0	0	1	0	0	0	0	0	1	0	0	0	0	1	0	0	0
			40	0	0.1134	0	0.0026	0.0047	0.8093	0.0697	0	0.1134	0.0073	0.879	0	0	0	0.0006	0.9891	0.0001	0.0065	0.0033	0	0.9897	0.0099	0	0	0	0	0.9999	0	0	0	0	0.9999	0	0	0	0	0	0.9998	0	0	0	0	0.9998	0	0	0
			41	0	0.1134	0	0.0013	0	0.8064	0.0785	0.0001	0.1134	0.0013	0.885	0	0	0	0.0027	0	0.0008	0.9963	0	0	0.0027	0.9971	0	0	0	0.0005	0.0006	0.0019	0.9968	0	0	0.0011	0.9987	0	0	0	0.0001	0.0019	0.0067	0.991	0.0001	0	0.002	0.9978	0	0
			42	0	0	0	0.0018	0.0426	0.0026	0.0004	0.9524	0	0.0444	0.9554	0	0	0	0	0.0002	0	0	0.9997	0	0.0002	0.9997	0	0	0	0	0.0006	0	0	0.9993	0	0.0006	0.9993	0	0	0	0	0.002	0	0	0.9979	0	0.002	0.9979	0	0
			43	0	0	0	0.1366	0.7572	0	0	0.106	0	0.8938	0.106	0	0	0	0.0503	0.9364	0	0	0.0131	0	0.9867	0.0131	0	0	0	0.0082	0.9882	0	0	0.0035	0	0.9964	0.0035	0	0	0	0.0023	0.9878	0	0	0.0098	0	0.9901	0.0098	0	0
			44	0	0	0	0.0002	0.7677	0	0	0.232	0	0.7679	0.232	0	0	0	0	0.9463	0	0	0.0535	0	0.9463	0.0535	0	0	0	0	0.9897	0	0	0.0102	0	0.9897	0.0102	0	0	0	0	0.9886	0	0	0.0113	0	0.9886	0.0113	0	0
			45	0	0	0	0.0213	0.8241	0	0	0.1545	0	0.8454	0.1545	0	0	0	0.0051	0.9536	0	0	0.0411	0	0.9587	0.0411	0	0	0	0.0015	0.9938	0	0	0.0046	0	0.9953	0.0046	0	0	0	0.0008	0.9973	0	0	0.0018	0	0.9981	0.0018	0	0
			46	0	0	0	0.0807	0.6368	0	0	0.2823	0	0.7175	0.2823	0	0	0	0.0545	0.7363	0	0.0202	0.1888	0	0.7908	0.209	0	0	0	0.0119	0.8078	0	0.0004	0.1796	0	0.8197	0.18	0	0	0	0.0057	0.8854	0	0.0006	0.108	0	0.8911	0.1086	0	0
			47	0	0	0	0	0.0593	0	0	0.9406	0	0.0593	0.9406	0	0	0	0	0.3179	0.0001	0.0008	0.6809	0	0.3179	0.6818	0	0	0	0	0.3323	0	0.0103	0.6573	0	0.3323	0.6676	0	0	0	0	0.3407	0.0001	0.046	0.613	0	0.3407	0.6591	0	0
			48	0	0	0	0.0137	0.1651	0	0	0.821	0	0.1788	0.821	0	0	0	0.0087	0.4291	0	0	0.562	0	0.4378	0.562	0	0	0	0.0006	0.3615	0	0	0.6377	0	0.3621	0.6377	0	0	0	0	0.3486	0	0	0.6512	0	0.3486	0.6512	0	0
			49	0	0	0	0.117	0.315	0	0.0006	0.5672	0	0.432	0.5678	0	0	0	0.024	0.4466	0	0	0.5293	0	0.4706	0.5293	0	0	0	0.0198	0.3738	0	0	0.6062	0	0.3936	0.6062	0	0	0	0.0164	0.3606	0	0	0.6229	0	0.377	0.6229	0	0
			50	0	0	0	0.0014	0.3782	0	0	0.6202	0	0.3796	0.6202	0	0	0	0.0008	0.5252	0	0	0.4738	0	0.526	0.4738	0	0	0	0.0001	0.4574	0	0	0.5423	0	0.4575	0.5423	0	0	0	0	0.4756	0	0	0.5242	0	0.4756	0.5242	0	0
			51	0	0	0	0.0003	0.4108	0	0	0.5886	0	0.4111	0.5886	0	0	0	0.0002	0.5466	0	0	0.453	0	0.5468	0.453	0	0	0	0	0.4589	0	0	0.541	0	0.4589	0.541	0	0	0	0	0.4774	0	0	0.5225	0	0.4774	0.5225	0	0
			52	0	0	0	0.0469	0.9383	0	0	0.0147	0	0.9852	0.0147	0	0	0	0.004	0.9959	0	0	0	0	0.9999	0	0	0	0	0.0053	0.9945	0	0	0	0	0.9998	0	0	0	0	0.0022	0.9977	0	0	0	0	0.9999	0	0	0
			53	0	0	0	0.0009	0.9207	0	0	0.0782	0	0.9216	0.0782	0	0	0	0.0001	0.9915	0	0	0.0082	0	0.9916	0.0082	0	0	0	0	0.9894	0	0	0.0105	0	0.9894	0.0105	0	0	0	0	0.9946	0	0	0.0053	0	0.9946	0.0053	0	0
			54	0	0	0	0.0007	0.8706	0	0	0.1285	0	0.8713	0.1285	0	0	0	0	0.9841	0	0	0.0158	0	0.9841	0.0158	0	0	0	0	0.9847	0	0	0.0152	0	0.9847	0.0152	0	0	0	0	0.992	0	0	0.0079	0	0.992	0.0079	0	0
			55	0	0	0	0.0268	0.5525	0	0	0.4205	0	0.5793	0.4205	0	0	0	0.0308	0.9348	0	0	0.0342	0	0.9656	0.0342	0	0	0	0.0132	0.9808	0	0	0.0058	0	0.994	0.0058	0	0	0	0.0065	0.9916	0	0	0.0017	0	0.9981	0.0017	0	0
			56	0	0.0003	0	0	0.0011	0.0293	0.5269	0.442	0.0003	0.0011	0.9982	0	0	0	0	0.0011	0	0.0548	0.9438	0	0.0011	0.9986	0	0	0	0	0	0	0.0028	0.9971	0	0	0.9999	0	0	0	0	0	0	0	1	0	0	1	0	0
			57	0	0.0003	0	0.0004	0.0012	0.0293	0.5255	0.443	0.0003	0.0016	0.9978	0	0	0	0	0	0	0.9934	0.0065	0	0	0.9999	0	0	0	0	0	0	1	0	0	0	1	0	0	0	0	0	0	1	0	0	0	1	0	0
			58	0	0.0003	0	0	0	0	0.0148	0.9845	0.0003	0	0.9993	0	0	0	0.0002	0	0	0	0.9996	0	0.0002	0.9996	0	0	0	0	0	0	0	1	0	0	1	0	0	0	0	0	0	0	1	0	0	1	0	0
			59	0	0	0	0.0011	0.1368	0	0.0005	0.8614	0	0.1379	0.8619	0	0	0	0.0024	0.4209	0	0	0.5765	0	0.4233	0.5765	0	0	0	0.0278	0.5238	0	0	0.4483	0	0.5516	0.4483	0	0	0	0.0904	0.3812	0	0	0.5282	0	0.4716	0.5282	0	0
			60	0	0	0	0.0084	0.5474	0.0743	0.0907	0.2789	0	0.5558	0.4439	0	0	0	0.0001	0.5977	0	0	0.402	0	0.5978	0.402	0	0	0	0.0001	0.667	0	0	0.3327	0	0.6671	0.3327	0	0	0	0	0.5547	0	0	0.4451	0	0.5547	0.4451	0	0
			61	0	0	0	0.0006	0.5529	0.0743	0.2257	0.1463	0	0.5535	0.4463	0	0	0	0.0206	0.5983	0	0	0.3809	0	0.6189	0.3809	0	0	0	0.04	0.6775	0	0	0.2824	0	0.7175	0.2824	0	0	0	0.2347	0.7376	0	0	0.0276	0	0.9723	0.0276	0	0
			62	0	0	0	0.0486	0.5151	0.0086	0.0485	0.3788	0	0.5637	0.4359	0	0	0	0.0488	0.5219	0.004	0.0837	0.3413	0	0.5707	0.429	0	0	0	0	0.231	0	0.3413	0.4276	0	0.231	0.7689	0	0	0	0.0043	0.5205	0	0.0017	0.4733	0	0.5248	0.475	0	0
			63	0	0	0	0.0001	0.0478	0.0295	0.699	0.2234	0	0.0479	0.9519	0	0	0	0	0.0607	0.004	0.8766	0.0583	0	0.0607	0.9389	0	0	0	0.0001	0.3432	0	0.6271	0.0293	0	0.3433	0.6564	0	0	0	0	0.4513	0	0.5486	0	0	0.4513	0.5486	0	0
			64	0	0	0	0.0007	0.193	0	0.0691	0.737	0	0.1937	0.8061	0	0	0	0.0008	0.7003	0	0	0.2987	0	0.7011	0.2987	0	0	0	0.0002	0.9687	0	0	0.0309	0	0.9689	0.0309	0	0	0	0.0003	0.99	0	0	0.0095	0	0.9903	0.0095	0	0
			65	0	0	0	0.0331	0.9346	0	0.0004	0.0317	0	0.9677	0.0321	0	0	0	0.0006	0.9986	0	0	0.0007	0	0.9992	0.0007	0	0	0	0	0.9996	0	0	0.0002	0	0.9996	0.0002	0	0	0	0	0.9998	0	0	0.0001	0	0.9998	0.0001	0	0
			66	0	0	0	0.0208	0.925	0	0	0.054	0	0.9458	0.054	0	0	0	0.001	0.9969	0	0	0.0019	0	0.9979	0.0019	0	0	0	0.0002	0.9994	0	0	0.0002	0	0.9996	0.0002	0	0	0	0	0.9997	0	0	0.0001	0	0.9997	0.0001	0	0
			67	0	0	0	0	0.001	0	0.9833	0.0155	0	0.001	0.9988	0	0	0	0	0.001	0	0.9983	0.0005	0	0.001	0.9988	0	0	0	0	0	0	0.9997	0.0002	0	0	0.9999	0	0	0	0	0	0	0.9997	0.0002	0	0	0.9999	0	0
			68	0	0	0	0	0.0013	0	0.9986	0	0	0.0013	0.9986	0	0	0	0	0.001	0	0.9989	0	0	0.001	0.9989	0	0	0	0	0	0	1	0	0	0	1	0	0	0	0	0	0	1	0	0	0	1	0	0
			69	0	0	0	0	0.0013	0	0.0009	0.9977	0	0.0013	0.9986	0	0	0	0	0.0013	0	0	0.9986	0	0.0013	0.9986	0	0	0	0	0	0	0	1	0	0	1	0	0	0	0	0	0	0	0.9999	0	0	0.9999	0	0
			70	0	0	0	0.011	0.9481	0	0	0.0407	0	0.9591	0.0407	0	0	0	0.0008	0.9991	0	0	0	0	0.9999	0	0	0	0	0.0002	0.9997	0	0	0	0	0.9999	0	0	0	0	0.0001	0.9998	0	0	0	0	0.9999	0	0	0
			71	0	0	0	0.008	0.9508	0	0	0.041	0	0.9588	0.041	0	0	0	0	0.9992	0	0	0.0007	0	0.9992	0.0007	0	0	0	0	0.9997	0	0	0.0002	0	0.9997	0.0002	0	0	0	0	0.9998	0	0	0.0001	0	0.9998	0.0001	0	0
			72	0	0	0	0.0003	0.4294	0	0	0.5701	0	0.4297	0.5701	0	0	0	0	0.783	0	0	0.2169	0	0.783	0.2169	0	0	0	0	0.905	0	0	0.0949	0	0.905	0.0949	0	0	0	0	0.9834	0	0	0.0165	0	0.9834	0.0165	0	0
			73	0	0	0	0	0.4258	0	0.5634	0.0107	0	0.4258	0.5741	0	0	0	0	0.7843	0	0.2156	0	0	0.7843	0.2156	0	0	0	0	0.905	0	0.0949	0	0	0.905	0.0949	0	0	0	0	0.9824	0	0.0175	0	0	0.9824	0.0175	0	0
			74	0	0	0	0.0005	0.8701	0	0	0.1292	0	0.8706	0.1292	0	0	0	0	0.999	0	0	0.0009	0	0.999	0.0009	0	0	0	0	0.9994	0	0	0.0005	0	0.9994	0.0005	0	0	0	0	0.9995	0	0	0.0004	0	0.9995	0.0004	0	0
			75	0	0	0	0	0.9978	0	0	0.002	0	0.9978	0.002	0	0	0	0	1	0	0	0	0	1	0	0	0	0	0	1	0	0	0	0	1	0	0	0	0	0	1	0	0	0	0	1	0	0	0
			76	0	0	0	0	0.9979	0	0	0.002	0	0.9979	0.002	0	0	0	0	0.9999	0	0	0	0	0.9999	0	0	0	0	0	1	0	0	0	0	1	0	0	0	0	0	1	0	0	0	0	1	0	0	0
			77	0	0	0	0	0.9978	0	0	0.0021	0	0.9978	0.0021	0	0	0	0	1	0	0	0	0	1	0	0	0	0	0	1	0	0	0	0	1	0	0	0	0	0	1	0	0	0	0	1	0	0	0
			78	0	0	0	0.0003	0.9968	0	0	0.0027	0	0.9971	0.0027	0	0	0	0	0.9999	0	0	0	0	0.9999	0	0	0	0	0	0.9999	0	0	0	0	0.9999	0	0	0	0	0	1	0	0	0	0	1	0	0	0
			79	0	0	0	0.0002	0.3575	0	0	0.6421	0	0.3577	0.6421	0	0	0	0	0.4309	0	0	0.5689	0	0.4309	0.5689	0	0	0	0	0.3532	0	0	0.6467	0	0.3532	0.6467	0	0	0	0	0.2144	0	0	0.7855	0	0.2144	0.7855	0	0
			80	0	0	0	0	0.2461	0	0.5297	0.2241	0	0.2461	0.7538	0	0	0	0	0.3409	0	0.545	0.114	0	0.3409	0.659	0	0	0	0	0.284	0	0.6541	0.0617	0	0.284	0.7158	0	0	0	0	0.149	0	0.7545	0.0964	0	0.149	0.8509	0	0
			81	0	0	0	0.0084	0.6767	0	0.0123	0.3024	0	0.6851	0.3147	0	0	0	0.0035	0.8817	0	0.0002	0.1143	0	0.8852	0.1145	0	0	0	0.0015	0.9143	0	0	0.0841	0	0.9158	0.0841	0	0	0	0.0009	0.9089	0	0	0.09	0	0.9098	0.09	0	0
			82	0	0	0	0.0291	0.8266	0	0	0.1442	0	0.8557	0.1442	0	0	0	0.0054	0.9613	0	0	0.0332	0	0.9667	0.0332	0	0	0	0.0016	0.9815	0	0	0.0168	0	0.9831	0.0168	0	0	0	0.0008	0.991	0	0	0.008	0	0.9918	0.008	0	0
			83	0	0	0	0.0762	0.7009	0	0.0007	0.222	0	0.7771	0.2227	0	0	0	0.0418	0.9269	0	0	0.0311	0	0.9687	0.0311	0	0	0	0.0197	0.9717	0	0	0.0085	0	0.9914	0.0085	0	0	0	0.0096	0.986	0	0	0.0042	0	0.9956	0.0042	0	0
			84	0	0	0	0	0.006	0	0.2568	0.737	0	0.006	0.9938	0	0	0	0	0.0069	0	0.1821	0.8108	0	0.0069	0.9929	0	0	0	0	0.0041	0	0.2174	0.7784	0	0.0041	0.9958	0	0	0	0	0.0034	0	0.2023	0.7941	0	0.0034	0.9964	0	0
			85	0	0	0	0.0022	0.0059	0.7073	0.2843	0	0	0.0081	0.9916	0	0	0	0.0023	0.0069	0.8707	0.1198	0	0	0.0092	0.9905	0	0	0	0.0005	0.0041	0.9114	0.0837	0	0	0.0046	0.9951	0	0	0	0.0003	0.0034	0.9062	0.0898	0	0	0.0037	0.996	0	0
			86	0	0	0	0	0	0.7096	0.2903	0	0	0	0.9999	0	0	0	0	0	0.8737	0.1262	0	0	0	0.9999	0	0	0	0	0	0.9149	0.085	0	0	0	0.9999	0	0	0	0	0	0.9064	0.0935	0	0	0	0.9999	0	0
			87	0	0	0	0	0	0	0.0657	0.9342	0	0	0.9999	0	0	0	0	0	0	0	0.9999	0	0	0.9999	0	0	0	0	0	0	0	1	0	0	1	0	0	0	0	0	0	0	1	0	0	1	0	0
			88	0	0	0	0.4134	0.5462	0	0	0.0402	0	0.9596	0.0402	0	0	0	0.2349	0.7648	0	0	0.0001	0	0.9997	0.0001	0	0	0	0.2574	0.7425	0	0	0	0	0.9999	0	0	0	0	0.3345	0.6654	0	0	0	0	0.9999	0	0	0
			89	0	0	0	0	0.5462	0.0291	0.4063	0.0182	0	0.5462	0.4536	0	0	0	0	0.7648	0	0.2291	0.0059	0	0.7648	0.235	0	0	0	0	0.7425	0	0.2484	0.0089	0	0.7425	0.2573	0	0	0	0	0.6654	0	0.321	0.0135	0	0.6654	0.3345	0	0
			90	0	0	0	0	0.5612	0.0186	0.2585	0.1614	0	0.5612	0.4385	0	0	0	0	0.7702	0	0.1128	0.1168	0	0.7702	0.2296	0	0	0	0	0.7429	0	0.0574	0.1996	0	0.7429	0.257	0	0	0	0	0.6656	0	0.0558	0.2785	0	0.6656	0.3343	0	0
			91	0	0	0	0	0.6956	0	0.0001	0.3041	0	0.6956	0.3042	0	0	0	0	0.8765	0	0	0.1234	0	0.8765	0.1234	0	0	0	0	0.9078	0	0	0.0921	0	0.9078	0.0921	0	0	0	0	0.9317	0	0	0.0682	0	0.9317	0.0682	0	0
			92	0	0	0	0.0654	0.9306	0.0006	0.0031	0	0	0.996	0.0037	0	0	0	0.0019	0.998	0	0	0	0	0.9999	0	0	0	0	0.002	0.9979	0	0	0	0	0.9999	0	0	0	0	0.0036	0.9963	0	0	0	0	0.9999	0	0	0
			93	0	0	0	0	0.7667	0.0257	0.2074	0	0	0.7667	0.2331	0	0	0	0	0.986	0	0.0138	0	0	0.986	0.0138	0	0	0	0	0.9794	0	0.0205	0	0	0.9794	0.0205	0	0	0	0	0.9418	0	0.0581	0	0	0.9418	0.0581	0	0
			94	0	0	0	0	0.7694	0	0	0.2305	0	0.7694	0.2305	0	0	0	0	0.9862	0	0	0.0137	0	0.9862	0.0137	0	0	0	0	0.9795	0	0	0.0204	0	0.9795	0.0204	0	0	0	0	0.9419	0	0	0.058	0	0.9419	0.058	0	0
			95	0	0	0	0.1665	0.7735	0	0	0.0598	0	0.94	0.0598	0	0	0	0.0061	0.9855	0	0	0.0083	0	0.9916	0.0083	0	0	0	0	0.9806	0	0	0.0193	0	0.9806	0.0193	0	0	0	0.0002	0.9627	0	0	0.0369	0	0.9629	0.0369	0	0
			96	0	0	0	0.0014	0.1529	0	0.3484	0.497	0	0.1543	0.8454	0	0	0	0.0235	0.9352	0	0	0.0411	0	0.9587	0.0411	0	0	0	0.0175	0.976	0	0	0.0063	0	0.9935	0.0063	0	0	0	0.0285	0.9596	0	0	0.0118	0	0.9881	0.0118	0	0
			97	0	0	0	0.0001	0.086	0	0.4495	0.4641	0	0.0861	0.9136	0	0	0	0.0001	0.3778	0.0002	0.0536	0.568	0	0.3779	0.6218	0	0	0	0.0001	0.3694	0	0.0019	0.6284	0	0.3695	0.6303	0	0	0	0.0006	0.3373	0	0	0.6619	0	0.3379	0.6619	0	0
			98	0	0	0	0.0003	0.0408	0	0	0.9587	0	0.0411	0.9587	0	0	0	0.0019	0.1283	0.0002	0	0.8693	0	0.1302	0.8695	0	0	0	0.0014	0.085	0	0	0.9134	0	0.0864	0.9134	0	0	0	0	0.092	0	0	0.9079	0	0.092	0.9079	0	0
			99	0	0	0	0	0	0	0	1	0	0	1	0	0	0	0	0	0	0	1	0	0	1	0	0	0	0	0	0	0	1	0	0	1	0	0	0	0	0	0	0	1	0	0	1	0	0
[truncated: 64 more columns]

## Sheet: N65I_homo (DSSP)
Analysis with DSSP
H	helix
G	3/10 - helix
I	PI - helix
B	beta-bridge (single pair β-sheet hydrogen bond formation)
E	extended strand
T	H-bonded turn
S	bend
C	coil
helix = H + G + I
β = B + E
Coil = S + T + C
				chain A											chain B											chain C											chain D											chain E
	mutation	runID	ResNo	H	G	I	B	E	T	S	C	helix (HGI)	β (BE)	Coil (STC)	H	G	I	B	E	T	S	C	helix (HGI)	β (BE)	Coil (STC)	H	G	I	B	E	T	S	C	helix (HGI)	β (BE)	Coil (STC)	H	G	I	B	E	T	S	C	helix (HGI)	β (BE)	Coil (STC)	H	G
	N65I_homo	run1	36	0	0	0	0	0	0	0	1	0	0	1	0	0	0	0	0	0	0	1	0	0	1	0	0	0	0	0	0	0	1	0	0	1	0	0	0	0	0	0	0	1	0	0	1	0	0
			37	0.0146	0.054	0	0.0014	0.165	0.1327	0	0.6319	0.0686	0.1664	0.7646	0	0	0	0.0004	0.823	0	0	0.1764	0	0.8234	0.1764	0	0	0	0	0.9637	0	0	0.0362	0	0.9637	0.0362	0	0	0	0	0.9566	0	0	0.0432	0	0.9566	0.0432	0	0
			38	0.0146	0.0548	0	0.0063	0.329	0.1809	0.1936	0.2204	0.0694	0.3353	0.5949	0	0	0	0.0001	0.9512	0	0.0001	0.0483	0	0.9513	0.0484	0	0	0	0	0.9982	0	0	0.0017	0	0.9982	0.0017	0	0	0	0	0.9986	0	0	0.0013	0	0.9986	0.0013	0	0
			39	0.0146	0.1912	0	0.0534	0.3234	0.1446	0.1557	0.1167	0.2058	0.3768	0.417	0	0	0	0.0001	0.9991	0	0	0.0006	0	0.9992	0.0006	0	0	0	0	1	0	0	0	0	1	0	0	0	0	0	1	0	0	0	0	1	0	0	0
			40	0.0146	0.1376	0	0	0	0.3497	0.3631	0.1347	0.1522	0	0.8475	0	0	0	0.0016	0.996	0	0.0016	0.0004	0	0.9976	0.002	0	0	0	0	0.9999	0	0	0	0	0.9999	0	0	0	0	0	0.9997	0	0	0.0002	0	0.9997	0.0002	0	0
			41	0	0.1364	0	0.1924	0.0792	0.3181	0.1404	0.1332	0.1364	0.2716	0.5917	0	0	0	0.0012	0	0.0013	0.9972	0	0	0.0012	0.9985	0	0	0	0.0013	0.0007	0.0025	0.9945	0.0007	0	0.002	0.9977	0	0	0	0.0016	0.001	0.0056	0.8879	0.1036	0	0.0026	0.9971	0	0
			42	0	0	0	0.0571	0.0796	0	0.0028	0.8603	0	0.1367	0.8631	0	0	0	0.0001	0	0	0	0.9996	0	0.0001	0.9996	0	0	0	0	0.0007	0	0	0.9991	0	0.0007	0.9991	0	0	0	0	0.001	0	0	0.9988	0	0.001	0.9988	0	0
			43	0	0	0	0.0074	0.051	0	0.0001	0.9412	0	0.0584	0.9413	0	0	0	0.0071	0.0526	0	0	0.9401	0	0.0597	0.9401	0	0	0	0.0036	0.0077	0	0	0.9885	0	0.0113	0.9885	0	0	0	0.0024	0.0076	0	0	0.9899	0	0.01	0.9899	0	0
			44	0	0	0	0	0.0611	0	0	0.9388	0	0.0611	0.9388	0	0	0	0	0.0631	0	0	0.9368	0	0.0631	0.9368	0	0	0	0	0.0077	0	0	0.9922	0	0.0077	0.9922	0	0	0	0	0.0076	0	0	0.9923	0	0.0076	0.9923	0	0
			45	0	0	0	0.0427	0.9376	0	0	0.0196	0	0.9803	0.0196	0	0	0	0.0071	0.9916	0	0	0.0011	0	0.9987	0.0011	0	0	0	0.0007	0.9982	0	0	0.0009	0	0.9989	0.0009	0	0	0	0.0017	0.9964	0	0	0.0018	0	0.9981	0.0018	0	0
			46	0	0	0	0.0056	0.9401	0.0003	0.0049	0.0489	0	0.9457	0.0541	0	0	0	0.0003	0.9917	0	0.0076	0.0002	0	0.992	0.0078	0	0	0	0.0002	0.9988	0	0.0006	0.0001	0	0.999	0.0007	0	0	0	0.0001	0.9981	0	0.0015	0.0001	0	0.9982	0.0016	0	0
			47	0	0	0	0	0.4252	0.0004	0.5549	0.0192	0	0.4252	0.5745	0	0	0	0	0.7548	0	0.2437	0.0013	0	0.7548	0.245	0	0	0	0	0.8345	0	0.1651	0.0002	0	0.8345	0.1653	0	0	0	0	0.8587	0	0.1407	0.0004	0	0.8587	0.1411	0	0
			48	0	0	0	0.0049	0.4473	0	0	0.5477	0	0.4522	0.5477	0	0	0	0.0003	0.7653	0	0	0.2342	0	0.7656	0.2342	0	0	0	0	0.8381	0	0	0.1618	0	0.8381	0.1618	0	0	0	0	0.8631	0	0	0.1368	0	0.8631	0.1368	0	0
			49	0	0	0	0.3305	0.5234	0	0	0.146	0	0.8539	0.146	0	0	0	0.116	0.8796	0	0	0.0043	0	0.9956	0.0043	0	0	0	0.0633	0.9355	0	0	0.0011	0	0.9988	0.0011	0	0	0	0.0438	0.9555	0	0	0.0006	0	0.9993	0.0006	0	0
			50	0	0	0	0	0.2438	0	0	0.756	0	0.2438	0.756	0	0	0	0	0.4674	0	0	0.5324	0	0.4674	0.5324	0	0	0	0	0.5506	0	0	0.4493	0	0.5506	0.4493	0	0	0	0	0.6219	0	0	0.378	0	0.6219	0.378	0	0
			51	0	0	0	0	0.2781	0	0	0.7217	0	0.2781	0.7217	0	0	0	0	0.4786	0	0	0.5213	0	0.4786	0.5213	0	0	0	0	0.5513	0	0	0.4486	0	0.5513	0.4486	0	0	0	0	0.6227	0	0	0.3772	0	0.6227	0.3772	0	0
			52	0	0	0	0.012	0.9756	0	0	0.0122	0	0.9876	0.0122	0	0	0	0	0.9996	0	0	0.0002	0	0.9996	0.0002	0	0	0	0.0001	0.9997	0	0	0	0	0.9998	0	0	0	0	0.0067	0.9932	0	0	0	0	0.9999	0	0	0
			53	0	0	0	0.0075	0.9699	0	0	0.0224	0	0.9774	0.0224	0	0	0	0	0.9998	0	0	0.0001	0	0.9998	0.0001	0	0	0	0	0.9999	0	0	0	0	0.9999	0	0	0	0	0	0.981	0	0	0.0189	0	0.981	0.0189	0	0
			54	0	0	0	0.0002	0.3423	0	0.5216	0.1356	0	0.3425	0.6572	0	0	0	0.0001	0.9887	0	0	0.0111	0	0.9888	0.0111	0	0	0	0	0.9997	0	0	0.0001	0	0.9997	0.0001	0	0	0	0	0.9793	0	0	0.0206	0	0.9793	0.0206	0	0
			55	0	0	0	0.0023	0.1849	0	0.1537	0.6589	0	0.1872	0.8126	0	0	0	0.0025	0.1971	0	0	0.8002	0	0.1996	0.8002	0	0	0	0.0722	0.6599	0	0	0.2678	0	0.7321	0.2678	0	0	0	0.0369	0.9529	0	0	0.01	0	0.9898	0.01	0	0
			56	0	0	0	0.0002	0.0028	0	0.1463	0.8504	0	0.003	0.9967	0	0	0	0	0.0002	0	0.0609	0.9387	0	0.0002	0.9996	0	0	0	0	0.0003	0	0.0001	0.9994	0	0.0003	0.9995	0	0	0	0	0.0003	0	0.0026	0.997	0	0.0003	0.9996	0	0
			57	0	0	0	0.2302	0.1274	0	0.0041	0.6381	0	0.3576	0.6422	0	0	0	0	0.0001	0	0.1337	0.866	0	0.0001	0.9997	0	0	0	0	0.0001	0	0.3354	0.6643	0	0.0001	0.9997	0	0	0	0	0.0001	0	0.9896	0.0101	0	0.0001	0.9997	0	0
			58	0	0	0	0.0003	0.1333	0	0.129	0.7372	0	0.1336	0.8662	0	0	0	0	0	0	0	1	0	0	1	0	0	0	0	0	0	0	1	0	0	1	0	0	0	0	0	0	0	1	0	0	1	0	0
			59	0	0	0	0.0027	0.1316	0	0.3489	0.5166	0	0.1343	0.8655	0	0	0	0	0	0	0	1	0	0	1	0	0	0	0	0	0	0	1	0	0	1	0	0	0	0.0016	0	0	0	0.9983	0	0.0016	0.9983	0	0
			60	0	0	0	0.0336	0.0232	0	0.0002	0.9428	0	0.0568	0.943	0	0	0	0	0	0	0	1	0	0	1	0	0	0	0	0	0	0	1	0	0	1	0	0	0	0	0	0	0	1	0	0	1	0	0
			61	0	0	0	0.0154	0	0	0	0.9845	0	0.0154	0.9845	0	0	0	0.0001	0.0001	0	0	0.9997	0	0.0002	0.9997	0	0	0	0.0001	0.0001	0	0	0.9997	0	0.0002	0.9997	0	0	0	0.0053	0.0081	0	0	0.9864	0	0.0134	0.9864	0	0
			62	0	0	0	0	0	0.6616	0.3304	0.0079	0	0	0.9999	0	0	0	0	0.0001	0.0041	0.9956	0	0	0.0001	0.9997	0	0	0	0	0.0001	0	0.963	0.0368	0	0.0001	0.9998	0	0	0	0	0.0081	0	0.1805	0.8112	0	0.0081	0.9917	0	0
			63	0	0	0	0	0	0.6616	0.3373	0.001	0	0	0.9999	0	0	0	0.0013	0.6038	0.0018	0.263	0.1298	0	0.6051	0.3946	0	0	0	0.0001	0.9809	0	0.0005	0.0183	0	0.981	0.0188	0	0	0	0	0.9898	0	0	0.0101	0	0.9898	0.0101	0	0
			64	0	0	0	0.0038	0.3494	0.0024	0.4892	0.155	0	0.3532	0.6466	0	0	0	0.0001	0.9926	0	0	0.0072	0	0.9927	0.0072	0	0	0	0	0.9995	0	0	0.0004	0	0.9995	0.0004	0	0	0	0	0.9995	0	0	0.0004	0	0.9995	0.0004	0	0
			65	0	0	0	0.0334	0.9051	0.0001	0.0015	0.0595	0	0.9385	0.0611	0	0	0	0	0.9991	0	0	0.0007	0	0.9991	0.0007	0	0	0	0	1	0	0	0	0	1	0	0	0	0	0	1	0	0	0	0	1	0	0	0
			66	0	0	0	0.0499	0.8766	0	0	0.0733	0	0.9265	0.0733	0	0	0	0.0013	0.9953	0	0	0.0033	0	0.9966	0.0033	0	0	0	0	0.999	0	0	0.0009	0	0.999	0.0009	0	0	0	0	0.9993	0	0	0.0006	0	0.9993	0.0006	0	0
			67	0	0	0	0	0.0002	0	0.9906	0.009	0	0.0002	0.9996	0	0	0	0	0.0002	0	0.9992	0.0004	0	0.0002	0.9996	0	0	0	0	0	0	0.9999	0	0	0	0.9999	0	0	0	0	0	0	0.9999	0	0	0	0.9999	0	0
			68	0	0	0	0	0.0003	0	0.9996	0	0	0.0003	0.9996	0	0	0	0	0.0002	0	0.9997	0	0	0.0002	0.9997	0	0	0	0	0	0	1	0	0	0	1	0	0	0	0	0	0	1	0	0	0	1	0	0
			69	0	0	0	0.0336	0.0235	0	0	0.9427	0	0.0571	0.9427	0	0	0	0	0.0003	0	0	0.9996	0	0.0003	0.9996	0	0	0	0	0	0	0	0.9999	0	0	0.9999	0	0	0	0	0	0	0	0.9999	0	0	0.9999	0	0
			70	0	0	0	0.0042	0.9571	0	0	0.0385	0	0.9613	0.0385	0	0	0	0.0002	0.9997	0	0	0	0	0.9999	0	0	0	0	0.0002	0.9997	0	0	0	0	0.9999	0	0	0	0	0.0004	0.9993	0	0	0.0001	0	0.9997	0.0001	0	0
			71	0	0	0	0.0014	0.9664	0	0	0.0321	0	0.9678	0.0321	0	0	0	0	0.9998	0	0	0.0001	0	0.9998	0.0001	0	0	0	0	0.9997	0	0	0.0002	0	0.9997	0.0002	0	0	0	0	0.9993	0	0	0.0006	0	0.9993	0.0006	0	0
			72	0	0	0	0.0037	0.916	0	0	0.0801	0	0.9197	0.0801	0	0	0	0	0.9902	0	0	0.0097	0	0.9902	0.0097	0	0	0	0	0.9973	0	0	0.0026	0	0.9973	0.0026	0	0	0	0	0.9961	0	0	0.0038	0	0.9961	0.0038	0	0
			73	0	0	0	0	0.9139	0	0.0859	0	0	0.9139	0.0859	0	0	0	0	0.9905	0	0.0094	0	0	0.9905	0.0094	0	0	0	0	0.9973	0	0.0026	0	0	0.9973	0.0026	0	0	0	0	0.9961	0	0.0038	0	0	0.9961	0.0038	0	0
			74	0	0	0	0.0012	0.9892	0	0	0.0094	0	0.9904	0.0094	0	0	0	0	0.9998	0	0	0	0	0.9998	0	0	0	0	0	0.9995	0	0	0.0003	0	0.9995	0.0003	0	0	0	0.0001	0.9994	0	0	0.0004	0	0.9995	0.0004	0	0
			75	0	0	0	0	0.958	0	0	0.0418	0	0.958	0.0418	0	0	0	0	0.9878	0	0	0.0121	0	0.9878	0.0121	0	0	0	0	0.913	0	0	0.0869	0	0.913	0.0869	0	0	0	0	0.8912	0	0	0.1086	0	0.8912	0.1086	0	0
			76	0	0	0	0	0.9418	0	0	0.0581	0	0.9418	0.0581	0	0	0	0	0.9804	0	0	0.0195	0	0.9804	0.0195	0	0	0	0	0.905	0	0	0.0949	0	0.905	0.0949	0	0	0	0	0.8832	0	0	0.1167	0	0.8832	0.1167	0	0
			77	0	0	0	0	0.9752	0	0	0.0246	0	0.9752	0.0246	0	0	0	0	0.9946	0	0	0.0053	0	0.9946	0.0053	0	0	0	0	0.9953	0	0	0.0046	0	0.9953	0.0046	0	0	0	0	0.9968	0	0	0.0031	0	0.9968	0.0031	0	0
			78	0	0	0	0.0175	0.9799	0	0	0.0025	0	0.9974	0.0025	0	0	0	0.004	0.9957	0	0	0.0001	0	0.9997	0.0001	0	0	0	0.0034	0.9964	0	0	0	0	0.9998	0	0	0	0	0.0025	0.9974	0	0	0	0	0.9999	0	0	0
			79	0	0	0	0	0.4301	0	0	0.5697	0	0.4301	0.5697	0	0	0	0	0.5199	0	0	0.48	0	0.5199	0.48	0	0	0	0	0.477	0	0	0.5228	0	0.477	0.5228	0	0	0	0	0.3328	0	0	0.6671	0	0.3328	0.6671	0	0
			80	0	0	0	0	0.3087	0	0.64	0.0511	0	0.3087	0.6911	0	0	0	0	0.4618	0	0.4962	0.0419	0	0.4618	0.5381	0	0	0	0	0.4316	0	0.5555	0.0127	0	0.4316	0.5682	0	0	0	0	0.2802	0	0.7	0.0196	0	0.2802	0.7196	0	0
			81	0	0	0	0.0183	0.7708	0	0.0054	0.2054	0	0.7891	0.2108	0	0	0	0.0049	0.9533	0	0.0008	0.0408	0	0.9582	0.0416	0	0	0	0.0036	0.9664	0	0.0053	0.0244	0	0.97	0.0297	0	0	0	0.0032	0.9623	0	0.0001	0.0342	0	0.9655	0.0343	0	0
			82	0	0	0	0.0168	0.8575	0	0	0.1256	0	0.8743	0.1256	0	0	0	0.0022	0.9821	0	0	0.0155	0	0.9843	0.0155	0	0	0	0.0008	0.9894	0	0	0.0096	0	0.9902	0.0096	0	0	0	0.0001	0.9919	0	0	0.0078	0	0.992	0.0078	0	0
			83	0	0	0	0.0643	0.7375	0	0	0.1981	0	0.8018	0.1981	0	0	0	0.0136	0.9537	0	0	0.0326	0	0.9673	0.0326	0	0	0	0.0077	0.9839	0	0	0.0082	0	0.9916	0.0082	0	0	0	0.0061	0.9888	0	0	0.0049	0	0.9949	0.0049	0	0
			84	0	0	0	0	0.0107	0	0.0744	0.9147	0	0.0107	0.9891	0	0	0	0	0.0121	0	0.0204	0.9674	0	0.0121	0.9878	0	0	0	0	0.0021	0	0.0233	0.9744	0	0.0021	0.9977	0	0	0	0	0.0012	0	0.0257	0.9729	0	0.0012	0.9986	0	0
			85	0	0	0	0.0098	0.0106	0.6981	0.2812	0	0	0.0204	0.9793	0	0	0	0.0106	0.012	0.8343	0.1429	0	0	0.0226	0.9772	0	0	0	0.0019	0.0021	0.8774	0.1184	0	0	0.004	0.9958	0	0	0	0	0.0012	0.8836	0.115	0	0	0.0012	0.9986	0	0
			86	0	0	0	0	0	0.7045	0.2954	0	0	0	0.9999	0	0	0	0	0	0.8409	0.159	0	0	0	0.9999	0	0	0	0	0	0.8809	0.119	0	0	0	0.9999	0	0	0	0	0	0.8846	0.1153	0	0	0	0.9999	0	0
			87	0	0	0	0	0	0	0.078	0.9219	0	0	0.9999	0	0	0	0	0	0	0.0014	0.9984	0	0	0.9998	0	0	0	0	0	0	0.0004	0.9995	0	0	0.9999	0	0	0	0	0	0	0.0001	0.9998	0	0	0.9999	0	0
			88	0	0	0	0.7632	0.2177	0	0	0.0189	0	0.9809	0.0189	0	0	0	0.6239	0.3759	0	0	0	0	0.9998	0	0	0	0	0.6674	0.3325	0	0	0	0	0.9999	0	0	0	0	0.7619	0.238	0	0	0	0	0.9999	0	0	0
			89	0	0	0	0	0.2177	0.0178	0.7511	0.0132	0	0.2177	0.7821	0	0	0	0	0.3759	0	0.6194	0.0046	0	0.3759	0.624	0	0	0	0	0.3325	0	0.6646	0.0027	0	0.3325	0.6673	0	0	0	0	0.238	0	0.7573	0.0045	0	0.238	0.7618	0	0
			90	0	0	0	0	0.2275	0.0092	0.4009	0.3621	0	0.2275	0.7722	0	0	0	0	0.3836	0	0.3004	0.3158	0	0.3836	0.6162	0	0	0	0	0.3327	0	0.1397	0.5275	0	0.3327	0.6672	0	0	0	0	0.2382	0	0.0971	0.6645	0	0.2382	0.7616	0	0
			91	0	0	0	0	0.3957	0	0	0.6042	0	0.3957	0.6042	0	0	0	0	0.641	0	0	0.3589	0	0.641	0.3589	0	0	0	0	0.6825	0	0	0.3174	0	0.6825	0.3174	0	0	0	0	0.6822	0	0	0.3177	0	0.6822	0.3177	0	0
			92	0	0	0	0.06	0.9359	0.0004	0.0033	0.0001	0	0.9959	0.0038	0	0	0	0.005	0.9948	0	0	0	0	0.9998	0	0	0	0	0.011	0.9889	0	0	0	0	0.9999	0	0	0	0	0.0162	0.9837	0	0	0	0	0.9999	0	0	0
			93	0	0	0	0	0.8951	0.0098	0.0949	0	0	0.8951	0.1047	0	0	0	0	0.9875	0	0.0124	0	0	0.9875	0.0124	0	0	0	0	0.9731	0	0.0267	0	0	0.9731	0.0267	0	0	0	0	0.9538	0	0.0461	0	0	0.9538	0.0461	0	0
			94	0	0	0	0.0002	0.8983	0	0	0.1014	0	0.8985	0.1014	0	0	0	0	0.9881	0	0	0.0118	0	0.9881	0.0118	0	0	0	0	0.9735	0	0	0.0264	0	0.9735	0.0264	0	0	0	0	0.954	0	0	0.0459	0	0.954	0.0459	0	0
			95	0	0	0	0.0157	0.8546	0	0	0.1295	0	0.8703	0.1295	0	0	0	0.0009	0.9763	0	0	0.0227	0	0.9772	0.0227	0	0	0	0	0.9726	0	0	0.0272	0	0.9726	0.0272	0	0	0	0	0.9536	0	0	0.0462	0	0.9536	0.0462	0	0
			96	0	0	0	0.01	0.6753	0	0.0142	0.3002	0	0.6853	0.3144	0	0	0	0.0221	0.9173	0	0	0.0605	0	0.9394	0.0605	0	0	0	0.022	0.8683	0	0	0.1095	0	0.8903	0.1095	0	0	0	0.0045	0.9928	0	0	0.0025	0	0.9973	0.0025	0	0
			97	0	0	0	0	0.0011	0.2369	0.1547	0.6069	0	0.0011	0.9985	0	0	0	0.0001	0.1319	0.0002	0.4158	0.4517	0	0.132	0.8677	0	0	0	0.0001	0.4613	0	0.0001	0.5382	0	0.4614	0.5383	0	0	0	0.0012	0.9513	0	0	0.0474	0	0.9525	0.0474	0	0
			98	0	0	0	0	0	0.237	0	0.7628	0	0	0.9998	0	0	0	0	0	0.0002	0	0.9995	0	0	0.9997	0	0	0	0.0082	0.1057	0	0	0.8859	0	0.1139	0.8859	0	0	0	0.0017	0.7855	0	0	0.2127	0	0.7872	0.2127	0	0
			99	0	0	0	0	0	0	0	1	0	0	1	0	0	0	0	0	0	0	1	0	0	1	0	0	0	0	0	0	0	1	0	0	1	0	0	0	0	0	0	0	1	0	0	1	0	0
	N65I_homo	run2	36	0	0	0	0	0	0	0	1	0	0	1	0	0	0	0	0	0	0	1	0	0	1	0	0	0	0	0	0	0	1	0	0	1	0	0	0	0	0	0	0	1	0	0	1	0	0
			37	0	0	0	0.0017	0.868	0	0	0.1301	0	0.8697	0.1301	0	0	0	0.0001	0.9799	0	0	0.0198	0	0.98	0.0198	0	0	0	0	0.9774	0	0	0.0225	0	0.9774	0.0225	0	0	0	0	0.9654	0	0	0.0344	0	0.9654	0.0344	0	0
			38	0	0	0	0.005	0.9717	0	0	0.0231	0	0.9767	0.0231	0	0	0	0	0.9992	0	0	0.0006	0	0.9992	0.0006	0	0	0	0	0.9994	0	0	0.0005	0	0.9994	0.0005	0	0	0	0	0.9995	0	0	0.0004	0	0.9995	0.0004	0	0
			39	0	0	0	0.0002	0.9698	0	0	0.0299	0	0.97	0.0299	0	0	0	0	0.9999	0	0	0	0	0.9999	0	0	0	0	0	1	0	0	0	0	1	0	0	0	0	0	1	0	0	0	0	1	0	0	0
			40	0	0	0	0.0019	0.9553	0.0291	0.0106	0.0027	0	0.9572	0.0424	0	0	0	0	0.9991	0	0.0003	0.0003	0	0.9991	0.0006	0	0	0	0	0.9999	0	0	0	0	0.9999	0	0	0	0	0	0.9998	0	0	0.0001	0	0.9998	0.0001	0	0
			41	0	0	0	0.0034	0.0005	0.0723	0.9236	0	0	0.0039	0.9959	0	0	0	0.0008	0.0006	0.0005	0.9978	0	0	0.0014	0.9983	0	0	0	0.0002	0.0008	0.0011	0.9976	0	0	0.001	0.9987	0	0	0	0.0002	0.0018	0.0059	0.9915	0.0002	0	0.002	0.9976	0	0
			42	0	0	0	0	0.0005	0.0058	0.1139	0.8796	0	0.0005	0.9993	0	0	0	0	0.0006	0	0	0.9993	0	0.0006	0.9993	0	0	0	0	0.0008	0	0	0.9991	0	0.0008	0.9991	0	0	0	0	0.0018	0	0	0.9981	0	0.0018	0.9981	0	0
			43	0	0	0	0.1152	0.3905	0	0	0.4941	0	0.5057	0.4941	0	0	0	0.039	0.506	0	0	0.4549	0	0.545	0.4549	0	0	0	0.0133	0.3834	0	0	0.6032	0	0.3967	0.6032	0	0	0	0.0051	0.2731	0	0	0.7217	0	0.2782	0.7217	0	0
			44	0	0	0	0.0001	0.4002	0	0	0.5995	0	0.4003	0.5995	0	0	0	0	0.5094	0	0	0.4904	0	0.5094	0.4904	0	0	0	0	0.3837	0	0	0.6162	0	0.3837	0.6162	0	0	0	0	0.2737	0	0	0.7262	0	0.2737	0.7262	0	0
			45	0	0	0	0.0851	0.4783	0	0	0.4364	0	0.5634	0.4364	0	0	0	0.157	0.8123	0	0	0.0305	0	0.9693	0.0305	0	0	0	0.0905	0.9044	0	0	0.005	0	0.9949	0.005	0	0	0	0.0812	0.9175	0	0	0.0012	0	0.9987	0.0012	0	0
			46	0	0	0	0.057	0.2721	0.0004	0.0247	0.6456	0	0.3291	0.6707	0	0	0	0.0294	0.6993	0	0.0056	0.2653	0	0.7287	0.2709	0	0	0	0.0095	0.8446	0	0.0036	0.1421	0	0.8541	0.1457	0	0	0	0.0027	0.8764	0	0.0037	0.117	0	0.8791	0.1207	0	0
			47	0	0	0	0.0003	0.0027	0.012	0.0426	0.9421	0	0.003	0.9967	0	0	0	0	0.0101	0.0006	0.0396	0.9494	0	0.0101	0.9896	0	0	0	0	0.0082	0.0004	0.0566	0.9346	0	0.0082	0.9916	0	0	0	0	0.0013	0.0003	0.1041	0.894	0	0.0013	0.9984	0	0
			48	0	0	0	0.0148	0.0358	0.0111	0	0.9381	0	0.0506	0.9492	0	0	0	0.0131	0.0389	0	0	0.9478	0	0.052	0.9478	0	0	0	0	0.0086	0	0	0.9913	0	0.0086	0.9913	0	0	0	0	0.0014	0	0	0.9985	0	0.0014	0.9985	0	0
			49	0	0	0	0.0161	0.04	0	0.0004	0.9433	0	0.0561	0.9437	0	0	0	0.0232	0.0474	0	0	0.9292	0	0.0706	0.9292	0	0	0	0.0164	0.0164	0	0	0.967	0	0.0328	0.967	0	0	0	0.0139	0.0095	0	0	0.9765	0	0.0234	0.9765	0	0
			50	0	0	0	0.0017	0.2253	0	0	0.7728	0	0.227	0.7728	0	0	0	0.0007	0.4202	0	0	0.5789	0	0.4209	0.5789	0	0	0	0.0001	0.4498	0	0	0.5499	0	0.4499	0.5499	0	0	0	0.0003	0.4623	0	0	0.5372	0	0.4626	0.5372	0	0
			51	0	0	0	0	0.2385	0	0	0.7613	0	0.2385	0.7613	0	0	0	0	0.4264	0	0	0.5735	0	0.4264	0.5735	0	0	0	0	0.4504	0	0	0.5495	0	0.4504	0.5495	0	0	0	0	0.4631	0	0	0.5368	0	0.4631	0.5368	0	0
			52	0	0	0	0.018	0.9749	0	0	0.0069	0	0.9929	0.0069	0	0	0	0.0001	0.9998	0	0	0	0	0.9999	0	0	0	0	0	0.9999	0	0	0	0	0.9999	0	0	0	0	0.006	0.9938	0	0	0	0	0.9998	0	0	0
			53	0	0	0	0.0022	0.9715	0	0	0.0261	0	0.9737	0.0261	0	0	0	0	0.9998	0	0	0.0001	0	0.9998	0.0001	0	0	0	0	0.9999	0	0	0	0	0.9999	0	0	0	0	0	0.9886	0	0	0.0113	0	0.9886	0.0113	0	0
			54	0	0	0	0.001	0.2948	0.0001	0.5429	0.1609	0	0.2958	0.7039	0	0	0	0.0002	0.9982	0	0	0.0015	0	0.9984	0.0015	0	0	0	0	0.9998	0	0	0.0001	0	0.9998	0.0001	0	0	0	0	0.9863	0	0	0.0136	0	0.9863	0.0136	0	0
			55	0	0	0	0.0009	0.0991	0.0001	0.132	0.7677	0	0.1	0.8998	0	0	0	0.001	0.1135	0	0	0.8853	0	0.1145	0.8853	0	0	0	0.0517	0.9289	0	0	0.0192	0	0.9806	0.0192	0	0	0	0.013	0.9855	0	0	0.0013	0	0.9985	0.0013	0	0
			56	0	0	0	0	0	0.0013	0.2752	0.7233	0	0	0.9998	0	0	0	0	0	0	0.1643	0.8354	0	0	0.9997	0	0	0	0	0.0009	0	0.0061	0.9928	0	0.0009	0.9989	0	0	0	0	0.0009	0	0	0.999	0	0.0009	0.999	0	0
			57	0	0.0001	0	0	0	0.0165	0.5423	0.4408	0.0001	0	0.9996	0	0	0	0	0	0	0.6422	0.3576	0	0	0.9998	0	0	0	0	0.0009	0	0.9961	0.0028	0	0.0009	0.9989	0	0	0	0	0	0	0.9987	0.0012	0	0	0.9999	0	0
			58	0	0.0003	0	0	0	0.0152	0.2038	0.7805	0.0003	0	0.9995	0	0	0	0	0	0	0	1	0	0	1	0	0	0	0	0	0	0	1	0	0	1	0	0	0	0	0	0	0	1	0	0	1	0	0
			59	0	0.0304	0	0	0	0.1103	0.294	0.565	0.0304	0	0.9693	0	0	0	0	0	0	0	1	0	0	1	0	0	0	0	0	0	0	1	0	0	1	0	0	0	0	0	0	0	1	0	0	1	0	0
			60	0.0004	0.037	0	0.0002	0.0675	0.2911	0.3559	0.2474	0.0374	0.0677	0.8944	0	0	0	0	0	0	0	1	0	0	1	0	0	0	0	0	0	0	1	0	0	1	0	0	0	0	0	0	0	1	0	0	1	0	0
			61	0.0089	0.05	0	0.0052	0.0675	0.252	0.256	0.36	0.0589	0.0727	0.868	0	0	0	0	0.0001	0	0	0.9998	0	0.0001	0.9998	0	0	0	0	0.0001	0	0	0.9998	0	0.0001	0.9998	0	0	0	0	0	0	0	1	0	0	1	0	0
			62	0.0089	0.0213	0	0	0.1568	0.0358	0.0599	0.7169	0.0302	0.1568	0.8126	0	0	0	0	0.0001	0.0021	0.9546	0.043	0	0.0001	0.9997	0	0	0	0	0.0001	0	0.7321	0.2677	0	0.0001	0.9998	0	0	0	0	0	0	0.38	0.6199	0	0	0.9999	0	0
			63	0.0089	0.0179	0	0.4918	0.1577	0.0361	0.1044	0.1828	0.0268	0.6495	0.3233	0	0	0	0.002	0.7176	0.0016	0.1719	0.1065	0	0.7196	0.28	0	0	0	0.0001	0.9194	0	0.0052	0.075	0	0.9195	0.0802	0	0	0	0	0.9772	0	0	0.0226	0	0.9772	0.0226	0	0
			64	0.0086	0.002	0	0	0.0058	0.0112	0.1814	0.7905	0.0106	0.0058	0.9831	0	0	0	0.0002	0.8887	0	0	0.111	0	0.8889	0.111	0	0	0	0	0.9973	0	0	0.0026	0	0.9973	0.0026	0	0	0	0	0.9991	0	0	0.0008	0	0.9991	0.0008	0	0
			65	0	0.0053	0	0.0181	0.1101	0.6619	0.0651	0.139	0.0053	0.1282	0.866	0	0	0	0.0064	0.9893	0	0	0.0041	0	0.9957	0.0041	0	0	0	0	1	0	0	0	0	1	0	0	0	0	0	1	0	0	0	0	1	0	0	0
			66	0.0003	0.0069	0	0.0426	0.1095	0.6638	0.064	0.1125	0.0072	0.1521	0.8403	0	0	0	0.0035	0.8409	0	0	0.1555	0	0.8444	0.1555	0	0	0	0	0.9938	0	0	0.0061	0	0.9938	0.0061	0	0	0	0	0.9989	0	0	0.001	0	0.9989	0.001	0	0
			67	0.0003	0.0076	0	0.0065	0.0077	0.0163	0.8534	0.1078	0.0079	0.0142	0.9775	0	0	0	0	0.0074	0	0.9924	0	0	0.0074	0.9924	0	0	0	0	0	0	1	0	0	0	1	0	0	0	0	0	0	1	0	0	0	1	0	0
			68	0.0003	0.0028	0	0.0001	0.0089	0.0285	0.259	0.7001	0.0031	0.009	0.9876	0	0	0	0	0.0074	0	0.9925	0	0	0.0074	0.9925	0	0	0	0	0	0	1	0	0	0	1	0	0	0	0	0	0	1	0	0	0	1	0	0
			69	0.0002	0.0007	0	0.4917	0.1751	0.0206	0.0142	0.2971	0.0009	0.6668	0.3319	0	0	0	0	0.0175	0	0	0.9824	0	0.0175	0.9824	0	0	0	0	0	0	0	1	0	0	1	0	0	0	0	0	0	0	1	0	0	1	0	0
			70	0	0	0	0.0073	0.9671	0	0.0002	0.0251	0	0.9744	0.0253	0	0	0	0.0003	0.9994	0	0	0.0001	0	0.9997	0.0001	0	0	0	0.0001	0.9998	0	0	0	0	0.9999	0	0	0	0	0.0001	0.9997	0	0	0	0	0.9998	0	0	0
			71	0	0	0	0.007	0.9699	0	0	0.0229	0	0.9769	0.0229	0	0	0	0	0.9997	0	0	0.0002	0	0.9997	0.0002	0	0	0	0	0.9998	0	0	0.0001	0	0.9998	0.0001	0	0	0	0	0.9997	0	0	0.0002	0	0.9997	0.0002	0	0
			72	0	0	0	0	0.5028	0	0	0.4971	0	0.5028	0.4971	0	0	0	0	0.5966	0	0	0.4032	0	0.5966	0.4032	0	0	0	0	0.8078	0	0	0.1921	0	0.8078	0.1921	0	0	0	0	0.9073	0	0	0.0926	0	0.9073	0.0926	0	0
			73	0	0	0	0	0.5025	0	0.4974	0	0	0.5025	0.4974	0	0	0	0	0.5967	0	0.4031	0	0	0.5967	0.4031	0	0	0	0	0.8075	0	0.1924	0	0	0.8075	0.1924	0	0	0	0	0.9067	0	0.0932	0	0	0.9067	0.0932	0	0
			74	0	0	0	0.0066	0.9841	0	0	0.0091	0	0.9907	0.0091	0	0	0	0.0001	0.9995	0	0	0.0002	0	0.9996	0.0002	0	0	0	0	0.9995	0	0	0.0004	0	0.9995	0.0004	0	0	0	0	0.9997	0	0	0.0002	0	0.9997	0.0002	0	0
			75	0	0	0	0	0.9712	0	0	0.0287	0	0.9712	0.0287	0	0	0	0	0.9985	0	0	0.0014	0	0.9985	0.0014	0	0	0	0	0.9998	0	0	0.0001	0	0.9998	0.0001	0	0	0	0	0.9999	0	0	0	0	0.9999	0	0	0
			76	0	0	0	0	0.9687	0	0	0.0312	0	0.9687	0.0312	0	0	0	0	0.9968	0	0	0.0031	0	0.9968	0.0031	0	0	0	0	0.9983	0	0	0.0016	0	0.9983	0.0016	0	0	0	0	0.9993	0	0	0.0006	0	0.9993	0.0006	0	0
			77	0	0	0	0	0.993	0	0	0.0068	0	0.993	0.0068	0	0	0	0	0.9988	0	0	0.0011	0	0.9988	0.0011	0	0	0	0	0.9987	0	0	0.0012	0	0.9987	0.0012	0	0	0	0	0.9993	0	0	0.0006	0	0.9993	0.0006	0	0
			78	0	0	0	0.0037	0.9756	0	0	0.0205	0	0.9793	0.0205	0	0	0	0.0007	0.999	0	0	0.0001	0	0.9997	0.0001	0	0	0	0.0009	0.9984	0	0	0.0005	0	0.9993	0.0005	0	0	0	0.0006	0.9993	0	0	0	0	0.9999	0	0	0
			79	0	0	0	0.0004	0.4062	0	0	0.5932	0	0.4066	0.5932	0	0	0	0.0002	0.4596	0	0	0.5401	0	0.4598	0.5401	0	0	0	0	0.2578	0	0	0.7421	0	0.2578	0.7421	0	0	0	0	0.096	0	0	0.9039	0	0.096	0.9039	0	0
			80	0	0	0	0	0.1618	0	0.7573	0.0808	0	0.1618	0.8381	0	0	0	0	0.2516	0	0.4353	0.3129	0	0.2516	0.7482	0	0	0	0	0.1824	0	0.7016	0.1158	0	0.1824	0.8174	0	0	0	0	0.0604	0	0.812	0.1274	0	0.0604	0.9394	0	0
			81	0	0	0	0.0038	0.4071	0	0.012	0.5768	0	0.4109	0.5888	0	0	0	0.0145	0.7507	0	0.0002	0.2343	0	0.7652	0.2345	0	0	0	0.0093	0.8815	0	0	0.109	0	0.8908	0.109	0	0	0	0.0048	0.8915	0	0.0002	0.1034	0	0.8963	0.1036	0	0
			82	0	0	0	0.132	0.6123	0	0	0.2556	0	0.7443	0.2556	0	0	0	0.0359	0.8784	0	0	0.0855	0	0.9143	0.0855	0	0	0	0.0041	0.9592	0	0	0.0365	0	0.9633	0.0365	0	0	0	0.0022	0.9736	0	0	0.024	0	0.9758	0.024	0	0
			83	0	0	0	0.1212	0.4306	0	0.0003	0.4477	0	0.5518	0.448	0	0	0	0.0887	0.7762	0	0	0.135	0	0.8649	0.135	0	0	0	0.0363	0.9267	0	0	0.0368	0	0.963	0.0368	0	0	0	0.0279	0.956	0	0	0.016	0	0.9839	0.016	0	0
			84	0	0	0	0	0.0037	0	0.5141	0.4821	0	0.0037	0.9962	0	0	0	0	0.0081	0	0.181	0.8107	0	0.0081	0.9917	0	0	0	0	0.0058	0	0.1254	0.8687	0	0.0058	0.9941	0	0	0	0	0.0013	0	0.1596	0.8389	0	0.0013	0.9985	0	0
			85	0	0	0	0.011	0.0037	0.7844	0.2007	0	0	0.0147	0.9851	0	0	0	0.0129	0.0081	0.7958	0.1829	0	0	0.021	0.9787	0	0	0	0.0043	0.0058	0.8689	0.1208	0	0	0.0101	0.9897	0	0	0	0.0003	0.0013	0.899	0.0992	0	0	0.0016	0.9982	0	0
			86	0	0	0	0	0	0.7916	0.2083	0	0	0	0.9999	0	0	0	0	0	0.799	0.2009	0	0	0	0.9999	0	0	0	0	0	0.8733	0.1266	0	0	0	0.9999	0	0	0	0	0	0.9004	0.0995	0	0	0	0.9999	0	0
			87	0	0	0	0	0	0	0.0008	0.9991	0	0	0.9999	0	0	0	0	0	0	0.0006	0.9993	0	0	0.9999	0	0	0	0	0	0	0	0.9999	0	0	0.9999	0	0	0	0	0	0	0	1	0	0	1	0	0
			88	0	0	0	0.8473	0.0403	0	0	0.1122	0	0.8876	0.1122	0	0	0	0.8976	0.1021	0	0	0.0001	0	0.9997	0.0001	0	0	0	0.6769	0.323	0	0	0	0	0.9999	0	0	0	0	0.5758	0.4241	0	0	0	0	0.9999	0	0	0
			89	0	0	0	0	0.0402	0.0097	0.1064	0.8434	0	0.0402	0.9595	0	0	0	0	0.1021	0	0.836	0.0617	0	0.1021	0.8977	0	0	0	0	0.323	0	0.6677	0.0091	0	0.323	0.6768	0	0	0	0	0.4241	0	0.5636	0.0121	0	0.4241	0.5757	0	0
			90	0	0	0	0	0.0404	0.0097	0.9168	0.0329	0	0.0404	0.9594	0	0	0	0	0.1023	0	0.2375	0.66	0	0.1023	0.8975	0	0	0	0	0.3232	0	0.1449	0.5317	0	0.3232	0.6766	0	0	0	0	0.4243	0	0.0904	0.4852	0	0.4243	0.5756	0	0
			91	0	0	0	0.0001	0.6258	0	0	0.3739	0	0.6259	0.3739	0	0	0	0	0.8186	0	0	0.1813	0	0.8186	0.1813	0	0	0	0	0.7682	0	0	0.2317	0	0.7682	0.2317	0	0	0	0	0.81	0	0	0.1899	0	0.81	0.1899	0	0
			92	0	0	0	0.0617	0.6722	0.2172	0.0401	0.0086	0	0.7339	0.2659	0	0	0	0.0156	0.9833	0.0004	0.0004	0	0	0.9989	0.0008	0	0	0	0.0035	0.9964	0	0	0	0	0.9999	0	0	0	0	0.0047	0.9952	0	0	0	0	0.9999	0	0	0
			93	0	0	0	0	0.3613	0.4035	0.235	0	0	0.3613	0.6385	0	0	0	0	0.9227	0.0043	0.0728	0	0	0.9227	0.0771	0	0	0	0	0.9858	0.0001	0.0139	0	0	0.9858	0.014	0	0	0	0	0.9742	0	0.0257	0	0	0.9742	0.0257	0	0
			94	0	0	0	0.0009	0.4114	0	0	0.5875	0	0.4123	0.5875	0	0	0	0.0001	0.925	0	0	0.0747	0	0.9251	0.0747	0	0	0	0	0.9862	0	0	0.0137	0	0.9862	0.0137	0	0	0	0	0.9742	0	0	0.0257	0	0.9742	0.0257	0	0
			95	0	0	0	0.556	0.4043	0	0	0.0396	0	0.9603	0.0396	0	0	0	0.0173	0.9807	0	0	0.0019	0	0.998	0.0019	0	0	0	0.001	0.9951	0	0	0.0037	0	0.9961	0.0037	0	0	0	0	0.9743	0	0	0.0256	0	0.9743	0.0256	0	0
			96	0	0	0	0	0.0018	0	0.5343	0.4637	0	0.0018	0.998	0	0	0	0.0055	0.7438	0	0	0.2505	0	0.7493	0.2505	0	0	0	0.0056	0.9813	0	0	0.0129	0	0.9869	0.0129	0	0	0	0.0193	0.9619	0	0	0.0186	0	0.9812	0.0186	0	0
			97	0	0	0	0	0	0	0.6049	0.3949	0	0	0.9998	0	0	0	0.0007	0.2969	0	0	0.7022	0	0.2976	0.7022	0	0	0	0.0002	0.5903	0	0	0.4093	0	0.5905	0.4093	0	0	0	0.0011	0.5505	0	0	0.4483	0	0.5516	0.4483	0	0
			98	0	0	0	0	0	0	0	1	0	0	1	0	0	0	0.0052	0.0702	0	0	0.9244	0	0.0754	0.9244	0	0	0	0.0122	0.3385	0	0	0.6491	0	0.3507	0.6491	0	0	0	0.0144	0.3206	0	0	0.6649	0	0.335	0.6649	0	0
			99	0	0	0	0	0	0	0	1	0	0	1	0	0	0	0	0	0	0	1	0	0	1	0	0	0	0	0	0	0	1	0	0	1	0	0	0	0	0	0	0	1	0	0	1	0	0
	N65I_homo	run3	36	0	0	0	0	0	0	0	1	0	0	1	0	0	0	0	0	0	0	1	0	0	1	0	0	0	0	0	0	0	1	0	0	1	0	0	0	0	0	0	0	1	0	0	1	0	0
			37	0	0	0	0.0019	0.8464	0	0	0.1515	0	0.8483	0.1515	0	0	0	0.0001	0.9812	0	0	0.0185	0	0.9813	0.0185	0	0	0	0	0.9827	0	0	0.0172	0	0.9827	0.0172	0	0	0	0	0.969	0	0	0.0309	0	0.969	0.0309	0	0
			38	0	0	0	0.0036	0.9745	0	0	0.0218	0	0.9781	0.0218	0	0	0	0.0001	0.9988	0	0	0.0009	0	0.9989	0.0009	0	0	0	0	0.9994	0	0	0.0005	0	0.9994	0.0005	0	0	0	0	0.9991	0	0	0.0008	0	0.9991	0.0008	0	0
			39	0	0	0	0.0003	0.9753	0	0	0.0242	0	0.9756	0.0242	0	0	0	0	0.9997	0	0	0.0002	0	0.9997	0.0002	0	0	0	0	1	0	0	0	0	1	0	0	0	0	0	0.9999	0	0	0	0	0.9999	0	0	0
			40	0	0	0	0.0022	0.9476	0.0214	0.019	0.0095	0	0.9498	0.0499	0	0	0	0	0.9977	0.0001	0.001	0.0009	0	0.9977	0.002	0	0	0	0	0.9997	0	0	0.0001	0	0.9997	0.0001	0	0	0	0	0.9996	0	0	0.0001	0	0.9996	0.0001	0	0
			41	0	0	0	0.0048	0.0004	0.0578	0.9368	0	0	0.0052	0.9946	0	0	0	0.0022	0.0004	0.0007	0.9965	0	0	0.0026	0.9972	0	0	0	0.0004	0	0.0007	0.9986	0	0	0.0004	0.9993	0	0	0	0.0001	0.0007	0.009	0.9886	0.0012	0	0.0008	0.9988	0	0
			42	0	0	0	0	0.0003	0.0002	0.0857	0.9135	0	0.0003	0.9994	0	0	0	0	0.0004	0	0.0003	0.9992	0	0.0004	0.9995	0	0	0	0	0	0	0	0.9999	0	0	0.9999	0	0	0	0	0.0007	0	0.0015	0.9976	0	0.0007	0.9991	0	0
			43	0	0	0	0.1256	0.5645	0	0	0.3096	0	0.6901	0.3096	0	0	0	0.0681	0.7997	0	0	0.132	0	0.8678	0.132	0	0	0	0.0524	0.5903	0	0	0.3572	0	0.6427	0.3572	0	0	0	0.0249	0.2431	0	0	0.7318	0	0.268	0.7318	0	0
			44	0	0	0	0.0002	0.6099	0	0	0.3897	0	0.6101	0.3897	0	0	0	0	0.8107	0	0	0.1891	0	0.8107	0.1891	0	0	0	0	0.5921	0	0	0.4078	0	0.5921	0.4078	0	0	0	0	0.2439	0	0.0016	0.7544	0	0.2439	0.756	0	0
			45	0	0	0	0.079	0.7414	0	0	0.1794	0	0.8204	0.1794	0	0	0	0.0257	0.9297	0	0	0.0444	0	0.9554	0.0444	0	0	0	0.0573	0.928	0	0	0.0145	0	0.9853	0.0145	0	0	0	0.194	0.7407	0	0	0.0652	0	0.9347	0.0652	0	0
			46	0	0	0	0.0694	0.4749	0.0001	0.0045	0.4508	0	0.5443	0.4554	0	0	0	0.0473	0.79	0	0.004	0.1583	0	0.8373	0.1623	0	0	0	0.0242	0.8464	0	0.016	0.1133	0	0.8706	0.1293	0	0	0	0.0278	0.7005	0	0.0927	0.1786	0	0.7283	0.2713	0	0
			47	0	0	0	0	0.0294	0.0005	0.0412	0.9286	0	0.0294	0.9703	0	0	0	0	0.1547	0.0002	0.0851	0.7598	0	0.1547	0.8451	0	0	0	0	0.2037	0	0.1753	0.6207	0	0.2037	0.796	0	0	0	0	0.1833	0.0001	0.6166	0.1998	0	0.1833	0.8165	0	0
			48	0	0	0	0	0.0346	0	0	0.9653	0	0.0346	0.9653	0	0	0	0	0.1614	0	0	0.8384	0	0.1614	0.8384	0	0	0	0	0.2086	0	0	0.7912	0	0.2086	0.7912	0	0	0	0.0022	0.3172	0	0	0.6804	0	0.3194	0.6804	0	0
			49	0	0	0	0.0504	0.0926	0	0.0013	0.8554	0	0.143	0.8567	0	0	0	0.1117	0.2291	0	0	0.659	0	0.3408	0.659	0	0	0	0.2712	0.5089	0	0	0.2197	0	0.7801	0.2197	0	0	0	0.2144	0.671	0	0	0.1145	0	0.8854	0.1145	0	0
			50	0	0	0	0.004	0.4119	0	0	0.5839	0	0.4159	0.5839	0	0	0	0.0027	0.5473	0	0	0.4498	0	0.55	0.4498	0	0	0	0.0001	0.5636	0	0	0.4362	0	0.5637	0.4362	0	0	0	0	0.5948	0	0	0.405	0	0.5948	0.405	0	0
			51	0	0	0	0	0.4424	0	0	0.5575	0	0.4424	0.5575	0	0	0	0	0.569	0	0	0.4309	0	0.569	0.4309	0	0	0	0	0.5648	0	0	0.4351	0	0.5648	0.4351	0	0	0	0	0.5962	0	0	0.4037	0	0.5962	0.4037	0	0
			52	0	0	0	0.0418	0.9464	0	0	0.0117	0	0.9882	0.0117	0	0	0	0.007	0.9928	0	0	0	0	0.9998	0	0	0	0	0.0036	0.9962	0	0	0	0	0.9998	0	0	0	0	0.002	0.9977	0	0	0.0001	0	0.9997	0.0001	0	0
			53	0	0	0	0.0003	0.9205	0	0	0.079	0	0.9208	0.079	0	0	0	0	0.9834	0	0	0.0165	0	0.9834	0.0165	0	0	0	0	0.9903	0	0	0.0096	0	0.9903	0.0096	0	0	0	0	0.9944	0	0	0.0055	0	0.9944	0.0055	0	0
			54	0	0	0	0.0005	0.8798	0	0	0.1195	0	0.8803	0.1195	0	0	0	0	0.9776	0	0	0.0223	0	0.9776	0.0223	0	0	0	0	0.988	0	0	0.0119	0	0.988	0.0119	0	0	0	0	0.9932	0	0	0.0067	0	0.9932	0.0067	0	0
			55	0	0	0	0.0338	0.4817	0	0	0.4842	0	0.5155	0.4842	0	0	0	0.0421	0.9286	0	0	0.0292	0	0.9707	0.0292	0	0	0	0.0124	0.9812	0	0	0.0063	0	0.9936	0.0063	0	0	0	0.0062	0.9901	0	0	0.0036	0	0.9963	0.0036	0	0
			56	0	0	0	0	0	0.0002	0.7547	0.2449	0	0	0.9998	0	0	0	0	0	0	0	0.9999	0	0	0.9999	0	0	0	0	0.0271	0	0.7951	0.1777	0	0.0271	0.9728	0	0	0	0	0.0277	0	0.0019	0.9701	0	0.0277	0.972	0	0
			57	0	0	0	0	0	0.0016	0.3276	0.6707	0	0	0.9999	0	0	0	0	0	0	0	1	0	0	1	0	0	0	0	0.0271	0	0.7642	0.2084	0	0.0271	0.9726	0	0	0	0	0.0006	0	0.9697	0.0295	0	0.0006	0.9992	0	0
			58	0	0	0	0	0	0.002	0.1953	0.8026	0	0	0.9999	0	0	0	0	0	0	0.1299	0.87	0	0	0.9999	0	0	0	0	0	0	0	1	0	0	1	0	0	0	0	0	0	0	0.9999	0	0	0.9999	0	0
			59	0	0	0	0	0	0.0007	0.0958	0.9033	0	0	0.9998	0	0	0	0	0	0	0.9285	0.0714	0	0	0.9999	0	0	0	0	0	0	0	0.9999	0	0	0.9999	0	0	0	0	0	0	0	1	0	0	1	0	0
			60	0	0	0	0.0021	0	0.0019	0.2304	0.7654	0	0.0021	0.9977	0	0	0	0.0021	0	0	0.0001	0.9976	0	0.0021	0.9977	0	0	0	0	0	0	0	1	0	0	1	0	0	0	0	0	0	0	1	0	0	1	0	0
			61	0	0.0018	0	0	0	0.0046	0.1618	0.8316	0.0018	0	0.998	0	0	0	0.0164	0.0003	0	0	0.9831	0	0.0167	0.9831	0	0	0	0	0.0001	0	0	0.9998	0	0.0001	0.9998	0	0	0	0	0.0004	0	0	0.9994	0	0.0004	0.9994	0	0
			62	0	0.0018	0	0.0164	0.0003	0.1679	0.1184	0.6947	0.0018	0.0167	0.981	0	0	0	0	0.0003	0	0	0.9995	0	0.0003	0.9995	0	0	0	0	0.0001	0.0044	0.9936	0.0017	0	0.0001	0.9997	0	0	0	0	0.0004	0	0.8523	0.1471	0	0.0004	0.9994	0	0
			63	0	0.0018	0	0	0.0004	0.1652	0.1133	0.719	0.0018	0.0004	0.9975	0	0	0	0.0002	0.1011	0	0.0708	0.8277	0	0.1013	0.8985	0	0	0	0.0003	0.8309	0.0004	0.0562	0.1119	0	0.8312	0.1685	0	0	0	0.0001	0.972	0	0.002	0.0256	0	0.9721	0.0276	0	0
			64	0	0	0	0.0006	0.3107	0	0.3262	0.3622	0	0.3113	0.6884	0	0	0	0	0.4394	0	0	0.5604	0	0.4394	0.5604	0	0	0	0	0.9805	0	0	0.0194	0	0.9805	0.0194	0	0	0	0	0.9987	0	0	0.0012	0	0.9987	0.0012	0	0
			65	0	0	0	0.1508	0.8464	0	0	0.0026	0	0.9972	0.0026	0	0	0	0.005	0.9948	0	0	0	0	0.9998	0	0	0	0	0	0.9999	0	0	0	0	0.9999	0	0	0	0	0	1	0	0	0	0	1	0	0	0
			66	0	0	0	0.0009	0.7906	0	0	0.2083	0	0.7915	0.2083	0	0	0	0.0003	0.9916	0	0	0.0079	0	0.9919	0.0079	0	0	0	0	0.9993	0	0	0.0006	0	0.9993	0.0006	0	0	0	0	0.9997	0	0	0.0002	0	0.9997	0.0002	0	0
			67	0	0	0	0	0.0003	0	0.9989	0.0007	0	0.0003	0.9996	0	0	0	0	0.0003	0	0.9996	0	0	0.0003	0.9996	0	0	0	0	0	0	0.9998	0.0001	0	0	0.9999	0	0	0	0	0	0	0.9999	0	0	0	0.9999	0	0
			68	0	0	0	0	0.0006	0	0.9993	0	0	0.0006	0.9993	0	0	0	0	0.0003	0	0.9996	0	0	0.0003	0.9996	0	0	0	0	0	0	1	0	0	0	1	0	0	0	0	0	0	1	0	0	0	1	0	0
			69	0	0	0	0	0.0006	0	0	0.9993	0	0.0006	0.9993	0	0	0	0	0.0006	0	0	0.9993	0	0.0006	0.9993	0	0	0	0	0	0	0	0.9999	0	0	0.9999	0	0	0	0	0	0	0	0.9999	0	0	0.9999	0	0
			70	0	0	0	0.0147	0.9711	0	0	0.014	0	0.9858	0.014	0	0	0	0.0002	0.9997	0	0	0	0	0.9999	0	0	0	0	0.0001	0.9998	0	0	0	0	0.9999	0	0	0	0	0	0.9999	0	0	0	0	0.9999	0	0	0
			71	0	0	0	0.004	0.977	0	0	0.0188	0	0.981	0.0188	0	0	0	0	0.9997	0	0	0.0002	0	0.9997	0.0002	0	0	0	0	0.9998	0	0	0.0001	0	0.9998	0.0001	0	0	0	0	0.9999	0	0	0	0	0.9999	0	0	0
			72	0	0	0	0	0.5266	0	0	0.4731	0	0.5266	0.4731	0	0	0	0	0.9051	0	0	0.0948	0	0.9051	0.0948	0	0	0	0	0.9889	0	0	0.011	0	0.9889	0.011	0	0	0	0	0.9921	0	0	0.0078	0	0.9921	0.0078	0	0
			73	0	0	0	0	0.5208	0	0.4788	0.0002	0	0.5208	0.479	0	0	0	0	0.9034	0	0.0965	0	0	0.9034	0.0965	0	0	0	0	0.9878	0	0.0121	0	0	0.9878	0.0121	0	0	0	0	0.9862	0	0.0137	0	0	0.9862	0.0137	0	0
			74	0	0	0	0.0436	0.9288	0	0	0.0274	0	0.9724	0.0274	0	0	0	0.0023	0.9966	0	0	0.001	0	0.9989	0.001	0	0	0	0.0004	0.999	0	0	0.0005	0	0.9994	0.0005	0	0	0	0.0001	0.9959	0	0	0.0038	0	0.996	0.0038	0	0
			75	0	0	0	0	0.9254	0	0	0.0744	0	0.9254	0.0744	0	0	0	0	0.9725	0	0	0.0273	0	0.9725	0.0273	0	0	0	0	0.9828	0	0	0.0171	0	0.9828	0.0171	0	0	0	0	0.9991	0	0	0.0008	0	0.9991	0.0008	0	0
			76	0	0	0	0	0.918	0	0	0.0819	0	0.918	0.0819	0	0	0	0	0.9688	0	0	0.0311	0	0.9688	0.0311	0	0	0	0	0.9801	0	0	0.0198	0	0.9801	0.0198	0	0	0	0	0.9962	0	0	0.0037	0	0.9962	0.0037	0	0
			77	0	0	0	0	0.9842	0	0	0.0156	0	0.9842	0.0156	0	0	0	0	0.998	0	0	0.0019	0	0.998	0.0019	0	0	0	0	0.9987	0	0	0.0012	0	0.9987	0.0012	0	0	0	0	0.9982	0	0	0.0017	0	0.9982	0.0017	0	0
			78	0	0	0	0.0019	0.9925	0	0	0.0054	0	0.9944	0.0054	0	0	0	0.0002	0.9997	0	0	0	0	0.9999	0	0	0	0	0.0006	0.9993	0	0	0	0	0.9999	0	0	0	0	0.0016	0.9983	0	0	0	0	0.9999	0	0	0
			79	0	0	0	0.0005	0.8568	0	0	0.1425	0	0.8573	0.1425	0	0	0	0	0.8885	0	0	0.1114	0	0.8885	0.1114	0	0	0	0	0.6727	0	0	0.3272	0	0.6727	0.3272	0	0	0	0	0.2322	0	0	0.7676	0	0.2322	0.7676	0	0
			80	0	0	0	0	0.5164	0	0.4718	0.0116	0	0.5164	0.4834	0	0	0	0	0.6874	0	0.2681	0.0443	0	0.6874	0.3124	0	0	0	0	0.4984	0	0.4449	0.0566	0	0.4984	0.5015	0	0	0	0	0.1774	0	0.7217	0.1007	0	0.1774	0.8224	0	0
			81	0	0	0	0.0016	0.6296	0	0.0003	0.3682	0	0.6312	0.3685	0	0	0	0.0007	0.8352	0	0.0051	0.1588	0	0.8359	0.1639	0	0	0	0.0052	0.8985	0	0.0017	0.0943	0	0.9037	0.096	0	0	0	0.0062	0.9325	0	0	0.0611	0	0.9387	0.0611	0	0
			82	0	0	0	0.0768	0.7424	0	0	0.1807	0	0.8192	0.1807	0	0	0	0.013	0.967	0	0	0.0199	0	0.98	0.0199	0	0	0	0.0031	0.9824	0	0	0.0144	0	0.9855	0.0144	0	0	0	0.0008	0.9733	0	0	0.0257	0	0.9741	0.0257	0	0
			83	0	0	0	0.0875	0.4992	0	0	0.4131	0	0.5867	0.4131	0	0	0	0.0259	0.9022	0	0	0.0717	0	0.9281	0.0717	0	0	0	0.0163	0.9641	0	0	0.0194	0	0.9804	0.0194	0	0	0	0.0263	0.9595	0	0	0.014	0	0.9858	0.014	0	0
			84	0	0	0	0	0.0016	0	0.8191	0.1791	0	0.0016	0.9982	0	0	0	0	0.0051	0	0.1005	0.8942	0	0.0051	0.9947	0	0	0	0	0.0062	0	0.0216	0.9721	0	0.0062	0.9937	0	0	0	0	0.003	0	0.0415	0.9553	0	0.003	0.9968	0	0
			85	0	0	0	0.0055	0.0016	0.8457	0.147	0	0	0.0071	0.9927	0	0	0	0.0063	0.0051	0.8218	0.1665	0	0	0.0114	0.9883	0	0	0	0.0022	0.0062	0.816	0.1754	0	0	0.0084	0.9914	0	0	0	0.0007	0.003	0.8648	0.1312	0	0	0.0037	0.996	0	0
			86	0	0	0	0	0	0.8487	0.1511	0	0	0	0.9998	0	0	0	0	0	0.8255	0.1744	0	0	0	0.9999	0	0	0	0	0	0.819	0.1809	0	0	0	0.9999	0	0	0	0	0	0.8659	0.134	0	0	0	0.9999	0	0
			87	0	0	0	0	0	0	0.0056	0.9943	0	0	0.9999	0	0	0	0	0	0	0	1	0	0	1	0	0	0	0	0	0	0	1	0	0	1	0	0	0	0	0	0	0	1	0	0	1	0	0
			88	0	0	0	0.0371	0.0428	0	0	0.9198	0	0.0799	0.9198	0	0	0	0.235	0.0759	0	0	0.6889	0	0.3109	0.6889	0	0	0	0.5975	0.402	0	0	0.0003	0	0.9995	0.0003	0	0	0	0.4131	0.5868	0	0	0	0	0.9999	0	0	0
			89	0	0	0	0	0.0428	0.9035	0.0489	0.0045	0	0.0428	0.9569	0	0	0	0	0.0759	0.5718	0.2255	0.1265	0	0.0759	0.9238	0	0	0	0	0.402	0	0.5618	0.036	0	0.402	0.5978	0	0	0	0	0.5868	0	0.4075	0.0056	0	0.5868	0.4131	0	0
			90	0	0	0	0	0.0511	0.8956	0.0359	0.0171	0	0.0511	0.9486	0	0	0	0	0.0799	0.5704	0.3409	0.0085	0	0.0799	0.9198	0	0	0	0	0.403	0	0.2332	0.3636	0	0.403	0.5968	0	0	0	0	0.5869	0	0.058	0.3549	0	0.5869	0.4129	0	0
			91	0	0	0	0	0.0669	0	0.0571	0.8759	0	0.0669	0.933	0	0	0	0	0.1165	0	0	0.8834	0	0.1165	0.8834	0	0	0	0	0.6042	0	0	0.3957	0	0.6042	0.3957	0	0	0	0	0.8299	0	0	0.17	0	0.8299	0.17	0	0
			92	0	0	0	0.1688	0.8122	0.0091	0.0069	0.0027	0	0.981	0.0187	0	0	0	0.0239	0.9758	0	0	0	0	0.9997	0	0	0	0	0.0116	0.9883	0	0	0	0	0.9999	0	0	0	0	0.0245	0.9754	0	0	0	0	0.9999	0	0	0
			93	0	0	0	0	0.8	0.0162	0.1834	0.0001	0	0.8	0.1997	0	0	0	0	0.9665	0.0016	0.0318	0	0	0.9665	0.0334	0	0	0	0	0.9537	0.0001	0.0461	0	0	0.9537	0.0462	0	0	0	0	0.8077	0.0002	0.1919	0	0	0.8077	0.1921	0	0
			94	0	0	0	0.0001	0.8126	0	0	0.1871	0	0.8127	0.1871	0	0	0	0	0.9674	0	0	0.0325	0	0.9674	0.0325	0	0	0	0	0.9538	0	0	0.0461	0	0.9538	0.0461	0	0	0	0	0.8078	0	0	0.1921	0	0.8078	0.1921	0	0
			95	0	0	0	0.0471	0.9171	0	0	0.0357	0	0.9642	0.0357	0	0	0	0.0078	0.9876	0	0	0.0044	0	0.9954	0.0044	0	0	0	0.0002	0.9911	0	0	0.0085	0	0.9913	0.0085	0	0	0	0.0015	0.9969	0	0	0.0015	0	0.9984	0.0015	0	0
			96	0	0	0	0.0016	0.6766	0	0.1199	0.2017	0	0.6782	0.3216	0	0	0	0.0059	0.814	0	0	0.1799	0	0.8199	0.1799	0	0	0	0.0024	0.9898	0	0	0.0076	0	0.9922	0.0076	0	0	0	0.0003	0.9974	0	0	0.0022	0	0.9977	0.0022	0	0
			97	0	0	0	0.0022	0.5877	0	0.2258	0.1841	0	0.5899	0.4099	0	0	0	0.0008	0.7193	0.0001	0.1098	0.1696	0	0.7201	0.2795	0	0	0	0.0007	0.9052	0	0	0.094	0	0.9059	0.094	0	0	0	0.0014	0.8814	0	0	0.117	0	0.8828	0.117	0	0
			98	0	0	0	0.0085	0.2385	0	0	0.7529	0	0.247	0.7529	0	0	0	0.0085	0.2391	0.0069	0	0.7452	0	0.2476	0.7521	0	0	0	0	0.0096	0.0001	0	0.9901	0	0.0096	0.9902	0	0	0	0	0.0178	0	0	0.982	0	0.0178	0.982	0	0
			99	0	0	0	0	0	0	0	1	0	0	1	0	0	0	0	0	0	0	1	0	0	1	0	0	0	0	0	0	0	1	0	0	1	0	0	0	0	0	0	0	1	0	0	1	0	0
[truncated: 64 more columns]

## Sheet: N65I_ABCDE (DSSP)
Analysis with DSSP
H	helix
G	3/10 - helix
I	PI - helix
B	beta-bridge (single pair β-sheet hydrogen bond formation)
E	extended strand
T	H-bonded turn
S	bend
C	coil
helix = H + G + I
β = B + E
Coil = S + T + C
				chain A											chain B											chain C											chain D											chain E
	mutation	runID	ResNo	H	G	I	B	E	T	S	C	helix (HGI)	β (BE)	Coil (STC)	H	G	I	B	E	T	S	C	helix (HGI)	β (BE)	Coil (STC)	H	G	I	B	E	T	S	C	helix (HGI)	β (BE)	Coil (STC)	H	G	I	B	E	T	S	C	helix (HGI)	β (BE)	Coil (STC)	H	G
	N65I_ABCDE	run1	36	0	0	0	0	0	0	0	1	0	0	1	0	0	0	0	0	0	0	1	0	0	1	0	0	0	0	0	0	0	1	0	0	1	0	0	0	0	0	0	0	1	0	0	1	0	0
			37	0	0	0	0.0007	0.8059	0	0	0.1933	0	0.8066	0.1933	0	0	0	0.0001	0.9608	0	0	0.039	0	0.9609	0.039	0	0	0	0	0.9714	0	0	0.0284	0	0.9714	0.0284	0	0	0	0	0.9689	0	0	0.031	0	0.9689	0.031	0	0
			38	0	0	0	0.0098	0.964	0	0	0.026	0	0.9738	0.026	0	0	0	0	0.9991	0	0	0.0008	0	0.9991	0.0008	0	0	0	0	0.9991	0	0	0.0008	0	0.9991	0.0008	0	0	0	0	0.9996	0	0	0.0003	0	0.9996	0.0003	0	0
			39	0	0	0	0.0011	0.9729	0	0	0.0258	0	0.974	0.0258	0	0	0	0	1	0	0	0	0	1	0	0	0	0	0	1	0	0	0	0	1	0	0	0	0	0	1	0	0	0	0	1	0	0	0
			40	0	0	0	0.0006	0.9484	0.0224	0.0087	0.0196	0	0.949	0.0507	0	0	0	0	0.9986	0	0	0.0013	0	0.9986	0.0013	0	0	0	0	0.9989	0	0.0001	0.0009	0	0.9989	0.001	0	0	0	0	0.9983	0	0.0001	0.0014	0	0.9983	0.0015	0	0
			41	0	0	0	0.0121	0.0078	0.0282	0.9497	0.002	0	0.0199	0.9799	0	0	0	0	0.0085	0.001	0.9896	0.0006	0	0.0085	0.9912	0	0	0	0	0.0028	0.0032	0.9927	0.0011	0	0.0028	0.997	0	0	0	0	0.0031	0	0.9958	0.0008	0	0.0031	0.9966	0	0
			42	0	0	0	0	0.0032	0	0.0066	0.9899	0	0.0032	0.9965	0	0	0	0.0001	0.0086	0	0	0.9911	0	0.0087	0.9911	0	0	0	0	0.0029	0	0	0.997	0	0.0029	0.997	0	0	0	0	0.0034	0	0	0.9965	0	0.0034	0.9965	0	0
			43	0	0	0	0.1918	0.6995	0	0	0.1085	0	0.8913	0.1085	0	0	0	0.0167	0.9643	0	0	0.0188	0	0.981	0.0188	0	0	0	0.0031	0.9844	0	0	0.0124	0	0.9875	0.0124	0	0	0	0.0064	0.9703	0	0	0.0232	0	0.9767	0.0232	0	0
			44	0	0	0	0.0016	0.7099	0	0	0.2883	0	0.7115	0.2883	0	0	0	0	0.9665	0	0	0.0334	0	0.9665	0.0334	0	0	0	0	0.985	0	0	0.0149	0	0.985	0.0149	0	0	0	0	0.9718	0	0	0.0281	0	0.9718	0.0281	0	0
			45	0	0	0	0.0412	0.6439	0	0	0.3147	0	0.6851	0.3147	0	0	0	0.0016	0.9866	0	0	0.0116	0	0.9882	0.0116	0	0	0	0.0008	0.9966	0	0	0.0024	0	0.9974	0.0024	0	0	0	0.0009	0.9941	0	0	0.0048	0	0.995	0.0048	0	0
			46	0	0	0	0.0118	0.1274	0	0	0.8606	0	0.1392	0.8606	0	0	0	0.0083	0.8653	0	0	0.1262	0	0.8736	0.1262	0	0	0	0.0034	0.975	0	0.0003	0.0211	0	0.9784	0.0214	0	0	0	0.0041	0.9571	0	0.0002	0.0384	0	0.9612	0.0386	0	0
			47	0	0	0	0	0.0125	0.0001	0.0633	0.9239	0	0.0125	0.9873	0	0	0	0	0.0595	0	0.1167	0.8236	0	0.0595	0.9403	0	0	0	0	0.2929	0	0.2422	0.4647	0	0.2929	0.7069	0	0	0	0	0.5223	0	0.4059	0.0716	0	0.5223	0.4775	0	0
			48	0	0	0	0.001	0.4455	0	0	0.5533	0	0.4465	0.5533	0	0	0	0.0013	0.4863	0	0	0.5122	0	0.4876	0.5122	0	0	0	0.0015	0.37	0	0	0.6283	0	0.3715	0.6283	0	0	0	0.0007	0.5749	0	0	0.4242	0	0.5756	0.4242	0	0
			49	0	0	0	0.4197	0.5721	0	0	0.008	0	0.9918	0.008	0	0	0	0.2726	0.7267	0	0	0.0006	0	0.9993	0.0006	0	0	0	0.3158	0.68	0	0	0.0041	0	0.9958	0.0041	0	0	0	0.2457	0.75	0	0	0.0042	0	0.9957	0.0042	0	0
			50	0	0	0	0	0.1826	0	0.033	0.7841	0	0.1826	0.8171	0	0	0	0	0.4938	0	0	0.5061	0	0.4938	0.5061	0	0	0	0	0.4963	0	0	0.5036	0	0.4963	0.5036	0	0	0	0	0.432	0	0	0.5679	0	0.432	0.5679	0	0
			51	0	0	0	0.0002	0.1169	0.0011	0.51	0.3715	0	0.1171	0.8826	0	0	0	0.0002	0.4592	0	0	0.5404	0	0.4594	0.5404	0	0	0	0	0.4983	0	0	0.5016	0	0.4983	0.5016	0	0	0	0	0.4358	0	0	0.5641	0	0.4358	0.5641	0	0
			52	0	0	0	0.0657	0.0426	0.0067	0.1635	0.7212	0	0.1083	0.8914	0	0	0	0.0227	0.9735	0	0	0.0036	0	0.9962	0.0036	0	0	0	0.0001	0.9998	0	0	0	0	0.9999	0	0	0	0	0.0009	0.9989	0	0	0	0	0.9998	0	0	0
			53	0	0	0	0.0029	0	0.0112	0.295	0.6906	0	0.0029	0.9968	0	0	0	0.001	0.9521	0	0	0.0467	0	0.9531	0.0467	0	0	0	0	0.9998	0	0	0.0001	0	0.9998	0.0001	0	0	0	0	0.9988	0	0	0.0011	0	0.9988	0.0011	0	0
			54	0	0	0	0.0046	0.0101	0.0136	0.4077	0.5638	0	0.0147	0.9851	0	0	0	0.0002	0.4977	0	0	0.5019	0	0.4979	0.5019	0	0	0	0	0.9965	0	0	0.0034	0	0.9965	0.0034	0	0	0	0	0.9985	0	0	0.0014	0	0.9985	0.0014	0	0
			55	0	0	0	0.2394	0.0116	0.009	0.1429	0.5968	0	0.251	0.7487	0	0	0	0.0078	0.0699	0.0001	0	0.922	0	0.0777	0.9221	0	0	0	0.0076	0.2638	0	0	0.7284	0	0.2714	0.7284	0	0	0	0.0394	0.9515	0	0	0.009	0	0.9909	0.009	0	0
			56	0	0	0	0.0095	0.0017	0	0	0.9886	0	0.0112	0.9886	0	0	0	0.001	0.0001	0	0.0034	0.9952	0	0.0011	0.9986	0	0	0	0	0.0001	0	0.1324	0.8673	0	0.0001	0.9997	0	0	0	0	0	0	0.0006	0.9992	0	0	0.9998	0	0
			57	0	0	0	0.0065	0.0106	0	0.0013	0.9814	0	0.0171	0.9827	0	0	0	0	0	0	0.0001	0.9998	0	0	0.9999	0	0	0	0	0	0	0.5111	0.4887	0	0	0.9998	0	0	0	0	0	0	0.9915	0.0084	0	0	0.9999	0	0
			58	0	0	0	0.002	0.0104	0	0	0.9874	0	0.0124	0.9874	0	0	0	0	0	0	0.0359	0.964	0	0	0.9999	0	0	0	0	0	0	0	1	0	0	1	0	0	0	0	0	0	0	0.9999	0	0	0.9999	0	0
			59	0	0	0	0	0.0002	0	0.0006	0.999	0	0.0002	0.9996	0	0	0	0	0.0002	0	0.6351	0.3645	0	0.0002	0.9996	0	0	0	0	0	0	0	0.9999	0	0	0.9999	0	0	0	0	0	0	0	1	0	0	1	0	0
			60	0	0	0	0.6167	0.2271	0	0	0.156	0	0.8438	0.156	0	0	0	0.6167	0.2271	0	0	0.1559	0	0.8438	0.1559	0	0	0	0	0	0	0.0001	0.9998	0	0	0.9999	0	0	0	0	0	0	0	1	0	0	1	0	0
			61	0	0	0	0.0276	0.2268	0	0	0.7454	0	0.2544	0.7454	0	0	0	0.0276	0.2268	0	0	0.7454	0	0.2544	0.7454	0	0	0	0	0	0	0	1	0	0	1	0	0	0	0	0.0001	0	0	0.9998	0	0.0001	0.9998	0	0
			62	0	0	0	0	0	0	0.8953	0.1046	0	0	0.9999	0	0	0	0	0	0.001	0.0757	0.9232	0	0	0.9999	0	0	0	0	0	0	0.9836	0.0162	0	0	0.9998	0	0	0	0.4903	0.4465	0	0.0317	0.0313	0	0.9368	0.063	0	0
			63	0	0	0	0	0	0	0.9954	0.0045	0	0	0.9999	0	0	0	0	0	0.001	0.7811	0.2177	0	0	0.9998	0	0	0	0	0.1396	0	0.3367	0.5234	0	0.1396	0.8601	0	0	0	0	0.4611	0	0.4923	0.0463	0	0.4611	0.5386	0	0
			64	0	0	0	0	0	0.011	0.2803	0.7086	0	0	0.9999	0	0	0	0.0006	0.7729	0	0.0036	0.2227	0	0.7735	0.2263	0	0	0	0	0.97	0	0	0.0298	0	0.97	0.0298	0	0	0	0.0001	0.7487	0	0	0.251	0	0.7488	0.251	0	0
			65	0	0	0	0	0	0.011	0.0003	0.9886	0	0	0.9999	0	0	0	0.0022	0.9814	0	0	0.0162	0	0.9836	0.0162	0	0	0	0	0.9999	0	0	0	0	0.9999	0	0	0	0	0.0001	0.9996	0	0	0.0001	0	0.9997	0.0001	0	0
			66	0	0	0	0.9539	0.0004	0	0.0146	0.0308	0	0.9543	0.0454	0	0	0	0.0227	0.9757	0	0	0.0015	0	0.9984	0.0015	0	0	0	0.0002	0.9993	0	0	0.0004	0	0.9995	0.0004	0	0	0	0.0001	0.9994	0	0	0.0003	0	0.9995	0.0003	0	0
			67	0	0	0	0	0.0004	0	0.9153	0.0841	0	0.0004	0.9994	0	0	0	0	0.0004	0	0.9994	0	0	0.0004	0.9994	0	0	0	0	0	0	0.9984	0.0015	0	0	0.9999	0	0	0	0	0	0	0.9992	0.0007	0	0	0.9999	0	0
			68	0	0	0	0	0.0006	0	0.9993	0	0	0.0006	0.9993	0	0	0	0	0.0004	0	0.9995	0	0	0.0004	0.9995	0	0	0	0	0	0	1	0	0	0	1	0	0	0	0	0	0	1	0	0	0	1	0	0
			69	0	0	0	0	0.0007	0	0	0.9992	0	0.0007	0.9992	0	0	0	0	0.0007	0	0	0.9992	0	0.0007	0.9992	0	0	0	0	0.0007	0	0	0.9992	0	0.0007	0.9992	0	0	0	0	0.0015	0	0	0.9984	0	0.0015	0.9984	0	0
			70	0	0	0	0.0107	0.945	0	0	0.0441	0	0.9557	0.0441	0	0	0	0.0008	0.999	0	0	0	0	0.9998	0	0	0	0	0.0002	0.9997	0	0	0	0	0.9999	0	0	0	0	0.0002	0.9997	0	0	0	0	0.9999	0	0	0
			71	0	0	0	0.0038	0.9619	0	0	0.0341	0	0.9657	0.0341	0	0	0	0	0.9991	0	0	0.0008	0	0.9991	0.0008	0	0	0	0	0.9997	0	0	0.0002	0	0.9997	0.0002	0	0	0	0	0.9997	0	0	0.0002	0	0.9997	0.0002	0	0
			72	0	0	0	0.0028	0.7526	0	0	0.2444	0	0.7554	0.2444	0	0	0	0	0.9706	0	0	0.0293	0	0.9706	0.0293	0	0	0	0	0.9952	0	0	0.0047	0	0.9952	0.0047	0	0	0	0	0.9834	0	0	0.0165	0	0.9834	0.0165	0	0
			73	0	0	0	0.0408	0.7523	0	0.206	0.0006	0	0.7931	0.2066	0	0	0	0	0.9698	0	0.0301	0	0	0.9698	0.0301	0	0	0	0	0.9949	0	0.005	0	0	0.9949	0.005	0	0	0	0	0.9832	0	0.0167	0	0	0.9832	0.0167	0	0
			74	0	0	0	0.0005	0.9797	0	0	0.0196	0	0.9802	0.0196	0	0	0	0	0.9992	0	0	0.0007	0	0.9992	0.0007	0	0	0	0	0.9994	0	0	0.0005	0	0.9994	0.0005	0	0	0	0	0.9994	0	0	0.0005	0	0.9994	0.0005	0	0
			75	0	0	0	0.0002	0.9951	0	0	0.0046	0	0.9953	0.0046	0	0	0	0	1	0	0	0	0	1	0	0	0	0	0	1	0	0	0	0	1	0	0	0	0	0	1	0	0	0	0	1	0	0	0
			76	0	0	0	0	0.9918	0	0	0.0081	0	0.9918	0.0081	0	0	0	0	1	0	0	0	0	1	0	0	0	0	0	1	0	0	0	0	1	0	0	0	0	0	1	0	0	0	0	1	0	0	0
			77	0	0	0	0	0.9937	0	0	0.0062	0	0.9937	0.0062	0	0	0	0	1	0	0	0	0	1	0	0	0	0	0	1	0	0	0	0	1	0	0	0	0	0	1	0	0	0	0	1	0	0	0
			78	0	0	0	0.0033	0.9934	0	0	0.0032	0	0.9967	0.0032	0	0	0	0	0.9999	0	0	0	0	0.9999	0	0	0	0	0	0.9999	0	0	0	0	0.9999	0	0	0	0	0	1	0	0	0	0	1	0	0	0
			79	0	0	0	0.0001	0.1959	0	0	0.8038	0	0.196	0.8038	0	0	0	0	0.3537	0	0	0.6461	0	0.3537	0.6461	0	0	0	0	0.3853	0	0	0.6146	0	0.3853	0.6146	0	0	0	0	0.3554	0	0	0.6445	0	0.3554	0.6445	0	0
			80	0	0	0	0	0.122	0	0.3303	0.5475	0	0.122	0.8778	0	0	0	0	0.2477	0	0.5433	0.2088	0	0.2477	0.7521	0	0	0	0	0.3162	0	0.5651	0.1186	0	0.3162	0.6837	0	0	0	0	0.2958	0	0.6533	0.0507	0	0.2958	0.704	0	0
			81	0	0	0	0.0044	0.4786	0	0.0136	0.5032	0	0.483	0.5168	0	0	0	0.0039	0.8082	0	0	0.1877	0	0.8121	0.1877	0	0	0	0.0019	0.9412	0	0	0.0567	0	0.9431	0.0567	0	0	0	0.0024	0.9575	0	0	0.04	0	0.9599	0.04	0	0
			82	0	0	0	0.0788	0.7192	0	0	0.2018	0	0.798	0.2018	0	0	0	0.0168	0.9648	0	0	0.0182	0	0.9816	0.0182	0	0	0	0.0019	0.9923	0	0	0.0056	0	0.9942	0.0056	0	0	0	0.0003	0.9882	0	0	0.0113	0	0.9885	0.0113	0	0
			83	0	0	0	0.0445	0.5915	0	0.0339	0.3298	0	0.636	0.3637	0	0	0	0.0113	0.9092	0	0	0.0793	0	0.9205	0.0793	0	0	0	0.0065	0.9737	0	0	0.0196	0	0.9802	0.0196	0	0	0	0.0124	0.9802	0	0	0.0073	0	0.9926	0.0073	0	0
			84	0	0	0	0	0.0044	0	0.511	0.4844	0	0.0044	0.9954	0	0	0	0	0.0061	0	0.5462	0.4475	0	0.0061	0.9937	0	0	0	0	0.0112	0	0.2916	0.6971	0	0.0112	0.9887	0	0	0	0	0.0178	0	0.1155	0.8665	0	0.0178	0.982	0	0
			85	0	0	0	0.0026	0.0044	0.7716	0.221	0.0001	0	0.007	0.9927	0	0	0	0.0058	0.0061	0.8704	0.1175	0	0	0.0119	0.9879	0	0	0	0.0047	0.0111	0.9073	0.0767	0	0	0.0158	0.984	0	0	0	0.0027	0.0178	0.8648	0.1145	0	0	0.0205	0.9793	0	0
			86	0	0	0	0	0	0.7741	0.2257	0	0	0	0.9998	0	0	0	0	0	0.874	0.1259	0	0	0	0.9999	0	0	0	0	0	0.9142	0.0857	0	0	0	0.9999	0	0	0	0	0	0.8711	0.1288	0	0	0	0.9999	0	0
			87	0	0	0	0	0	0	0.0242	0.9757	0	0	0.9999	0	0	0	0	0	0	0.0001	0.9998	0	0	0.9999	0	0	0	0	0	0	0	1	0	0	1	0	0	0	0	0	0	0	1	0	0	1	0	0
			88	0	0	0	0.4903	0.4744	0	0	0.0351	0	0.9647	0.0351	0	0	0	0.4355	0.5644	0	0	0	0	0.9999	0	0	0	0	0.5617	0.4382	0	0	0	0	0.9999	0	0	0	0	0.4888	0.5111	0	0	0	0	0.9999	0	0	0
			89	0	0	0	0	0.4744	0.034	0.4253	0.0661	0	0.4744	0.5254	0	0	0	0	0.5644	0	0.3964	0.039	0	0.5644	0.4354	0	0	0	0	0.4382	0	0.551	0.0106	0	0.4382	0.5616	0	0	0	0	0.5111	0	0.4778	0.011	0	0.5111	0.4888	0	0
			90	0	0	0	0	0.4952	0.0151	0.2276	0.2617	0	0.4952	0.5044	0	0	0	0	0.5813	0	0.1294	0.289	0	0.5813	0.4184	0	0	0	0	0.4384	0	0.0741	0.4873	0	0.4384	0.5614	0	0	0	0	0.5113	0	0.0628	0.4258	0	0.5113	0.4886	0	0
			91	0	0	0	0	0.6441	0	0	0.3558	0	0.6441	0.3558	0	0	0	0	0.795	0	0	0.2049	0	0.795	0.2049	0	0	0	0	0.7885	0	0	0.2114	0	0.7885	0.2114	0	0	0	0	0.8574	0	0	0.1425	0	0.8574	0.1425	0	0
			92	0	0	0	0.0402	0.9557	0.001	0.0028	0	0	0.9959	0.0038	0	0	0	0.001	0.9988	0	0	0	0	0.9998	0	0	0	0	0.0006	0.9993	0	0	0	0	0.9999	0	0	0	0	0.0004	0.9995	0	0	0	0	0.9999	0	0	0
			93	0	0	0	0	0.8807	0.01	0.1092	0	0	0.8807	0.1192	0	0	0	0	0.9937	0	0.0062	0	0	0.9937	0.0062	0	0	0	0	0.9966	0	0.0033	0	0	0.9966	0.0033	0	0	0	0	0.991	0.0004	0.0084	0	0	0.991	0.0088	0	0
			94	0	0	0	0	0.884	0	0	0.1159	0	0.884	0.1159	0	0	0	0	0.9938	0	0	0.0061	0	0.9938	0.0061	0	0	0	0	0.9966	0	0	0.0033	0	0.9966	0.0033	0	0	0	0	0.9911	0	0	0.0088	0	0.9911	0.0088	0	0
			95	0	0	0	0.0972	0.8683	0	0	0.0343	0	0.9655	0.0343	0	0	0	0.0028	0.995	0	0	0.0021	0	0.9978	0.0021	0	0	0	0	0.9981	0	0	0.0017	0	0.9981	0.0017	0	0	0	0	0.9986	0	0	0.0012	0	0.9986	0.0012	0	0
			96	0	0	0	0	0.0021	0	0.5336	0.4642	0	0.0021	0.9978	0	0	0	0.0095	0.8819	0	0	0.1084	0	0.8914	0.1084	0	0	0	0.0031	0.9598	0	0	0.0369	0	0.9629	0.0369	0	0	0	0.0001	0.999	0	0	0.0007	0	0.9991	0.0007	0	0
			97	0	0	0	0.0001	0	0	0.8043	0.1954	0	0.0001	0.9997	0	0	0	0.0018	0.5053	0	0	0.4926	0	0.5071	0.4926	0	0	0	0.0017	0.506	0	0.0165	0.4755	0	0.5077	0.492	0	0	0	0.0035	0.8978	0	0.0001	0.0983	0	0.9013	0.0984	0	0
			98	0	0	0	0.0014	0	0	0	0.9985	0	0.0014	0.9985	0	0	0	0.0014	0.0007	0	0	0.9977	0	0.0021	0.9977	0	0	0	0	0.0007	0.0012	0	0.9979	0	0.0007	0.9991	0	0	0	0	0.0246	0	0	0.9753	0	0.0246	0.9753	0	0
			99	0	0	0	0	0	0	0	1	0	0	1	0	0	0	0	0	0	0	1	0	0	1	0	0	0	0	0	0	0	1	0	0	1	0	0	0	0	0	0	0	1	0	0	1	0	0
	N65I_ABCDE	run2	36	0	0	0	0	0	0	0	1	0	0	1	0	0	0	0	0	0	0	1	0	0	1	0	0	0	0	0	0	0	1	0	0	1	0	0	0	0	0	0	0	1	0	0	1	0	0
			37	0	0	0	0.0008	0.8441	0	0	0.1549	0	0.8449	0.1549	0	0	0	0.0001	0.9737	0	0	0.026	0	0.9738	0.026	0	0	0	0	0.96	0	0	0.0398	0	0.96	0.0398	0	0	0	0	0.9431	0	0	0.0568	0	0.9431	0.0568	0	0
			38	0	0	0	0.0024	0.9675	0	0	0.0299	0	0.9699	0.0299	0	0	0	0	0.999	0	0	0.0009	0	0.999	0.0009	0	0	0	0	0.9991	0	0	0.0008	0	0.9991	0.0008	0	0	0	0	0.9991	0	0	0.0008	0	0.9991	0.0008	0	0
			39	0	0	0	0.0009	0.981	0	0	0.0179	0	0.9819	0.0179	0	0	0	0	1	0	0	0	0	1	0	0	0	0	0	1	0	0	0	0	1	0	0	0	0	0	0.9999	0	0	0	0	0.9999	0	0	0
			40	0	0	0	0.0009	0.9571	0.0165	0.0118	0.0135	0	0.958	0.0418	0	0	0	0	0.9988	0	0.0001	0.0009	0	0.9988	0.001	0	0	0	0	0.9995	0	0	0.0004	0	0.9995	0.0004	0	0	0	0	0.999	0	0.0002	0.0005	0	0.999	0.0007	0	0
			41	0	0	0	0.0047	0.0027	0.0286	0.9618	0.002	0	0.0074	0.9924	0	0	0	0.0001	0.0032	0.0005	0.9956	0.0004	0	0.0033	0.9965	0	0	0	0.0001	0.002	0.0048	0.992	0.0008	0	0.0021	0.9976	0	0	0	0	0.0026	0.0032	0.9935	0.0005	0	0.0026	0.9972	0	0
			42	0	0	0	0	0.0027	0.0001	0.0009	0.996	0	0.0027	0.997	0	0	0	0	0.0033	0	0	0.9966	0	0.0033	0.9966	0	0	0	0	0.0021	0	0	0.9978	0	0.0021	0.9978	0	0	0	0	0.0028	0	0	0.9971	0	0.0028	0.9971	0	0
			43	0	0	0	0.1298	0.743	0	0.0001	0.1268	0	0.8728	0.1269	0	0	0	0.0131	0.9694	0	0	0.0173	0	0.9825	0.0173	0	0	0	0.0022	0.9739	0	0	0.0237	0	0.9761	0.0237	0	0	0	0.0014	0.8976	0	0	0.1009	0	0.899	0.1009	0	0
			44	0	0	0	0.0008	0.7608	0	0	0.2382	0	0.7616	0.2382	0	0	0	0	0.9745	0	0	0.0254	0	0.9745	0.0254	0	0	0	0	0.9747	0	0	0.0252	0	0.9747	0.0252	0	0	0	0	0.8982	0	0	0.1017	0	0.8982	0.1017	0	0
			45	0	0	0	0.0506	0.7547	0	0	0.1945	0	0.8053	0.1945	0	0	0	0.0045	0.9905	0	0	0.0048	0	0.995	0.0048	0	0	0	0.0001	0.9988	0	0	0.0009	0	0.9989	0.0009	0	0	0	0.0005	0.9986	0	0	0.0007	0	0.9991	0.0007	0	0
			46	0	0	0	0.0133	0.226	0	0	0.7605	0	0.2393	0.7605	0	0	0	0.006	0.7492	0	0	0.2447	0	0.7552	0.2447	0	0	0	0.002	0.966	0	0.0016	0.0301	0	0.968	0.0317	0	0	0	0.0013	0.995	0	0	0.0035	0	0.9963	0.0035	0	0
			47	0	0	0	0	0.0052	0	0.003	0.9917	0	0.0052	0.9947	0	0	0	0	0.0757	0	0.1221	0.802	0	0.0757	0.9241	0	0	0	0	0.1768	0	0.573	0.25	0	0.1768	0.823	0	0	0	0	0.2758	0	0.6983	0.0257	0	0.2758	0.724	0	0
			48	0	0	0	0.0285	0.2166	0	0.0124	0.7423	0	0.2451	0.7547	0	0	0	0.0366	0.3435	0	0	0.6197	0	0.3801	0.6197	0	0	0	0.0039	0.2445	0	0	0.7515	0	0.2484	0.7515	0	0	0	0.0001	0.2867	0	0	0.7131	0	0.2868	0.7131	0	0
			49	0	0	0	0.2947	0.2377	0	0.0042	0.4632	0	0.5324	0.4674	0	0	0	0.3383	0.5511	0	0	0.1104	0	0.8894	0.1104	0	0	0	0.2881	0.7082	0	0	0.0035	0	0.9963	0.0035	0	0	0	0.2222	0.777	0	0	0.0006	0	0.9992	0.0006	0	0
			50	0	0	0	0.0201	0.0427	0	0.0114	0.9256	0	0.0628	0.937	0	0	0	0	0.377	0	0	0.6228	0	0.377	0.6228	0	0	0	0	0.6207	0	0	0.3792	0	0.6207	0.3792	0	0	0	0	0.6942	0	0	0.3057	0	0.6942	0.3057	0	0
			51	0	0	0	0.0002	0.0081	0.0769	0.4104	0.5041	0	0.0083	0.9914	0	0	0	0	0.3947	0	0	0.6051	0	0.3947	0.6051	0	0	0	0	0.6315	0	0	0.3684	0	0.6315	0.3684	0	0	0	0	0.6953	0	0	0.3046	0	0.6953	0.3046	0	0
			52	0	0	0	0.0001	0.0013	0.0768	0.0666	0.8549	0	0.0014	0.9983	0	0	0	0.0084	0.9891	0	0	0.0024	0	0.9975	0.0024	0	0	0	0.0016	0.9983	0	0	0	0	0.9999	0	0	0	0	0.0035	0.9964	0	0	0	0	0.9999	0	0	0
			53	0	0.0002	0	0.0079	0.1263	0.007	0.1019	0.7562	0.0002	0.1342	0.8651	0	0	0	0	0.9888	0	0	0.0111	0	0.9888	0.0111	0	0	0	0	0.9977	0	0	0.0022	0	0.9977	0.0022	0	0	0	0	0.9877	0	0	0.0122	0	0.9877	0.0122	0	0
			54	0	0.0002	0	0.0271	0.2827	0.0107	0.22	0.459	0.0002	0.3098	0.6897	0	0	0	0.0007	0.9797	0	0	0.0194	0	0.9804	0.0194	0	0	0	0	0.9973	0	0	0.0025	0	0.9973	0.0025	0	0	0	0	0.9849	0	0	0.015	0	0.9849	0.015	0	0
			55	0	0.0002	0	0.0249	0.3907	0.0053	0.0395	0.5389	0.0002	0.4156	0.5837	0	0	0	0.0006	0.03	0	0	0.9691	0	0.0306	0.9691	0	0	0	0.0663	0.9158	0	0	0.0178	0	0.9821	0.0178	0	0	0	0.0141	0.9833	0	0	0.0024	0	0.9974	0.0024	0	0
			56	0	0	0	0.1669	0.398	0.002	0.016	0.4168	0	0.5649	0.4348	0	0	0	0	0.0007	0.0703	0.0167	0.9121	0	0.0007	0.9991	0	0	0	0	0.0011	0	0.0014	0.9972	0	0.0011	0.9986	0	0	0	0	0.0004	0	0	0.9994	0	0.0004	0.9994	0	0
			57	0	0	0	0.007	0.164	0	0.0045	0.8242	0	0.171	0.8287	0	0	0	0	0.0007	0.0702	0.2222	0.7066	0	0.0007	0.999	0	0	0	0	0.0004	0	0.9944	0.0051	0	0.0004	0.9995	0	0	0	0	0	0	0.9964	0.0035	0	0	0.9999	0	0
			58	0	0	0	0	0.0003	0.0043	0.1832	0.8119	0	0.0003	0.9994	0	0	0	0	0	0	0.0002	0.9997	0	0	0.9999	0	0	0	0	0	0	0	1	0	0	1	0	0	0	0	0	0	0	1	0	0	1	0	0
			59	0.015	0.1252	0	0	0	0.0687	0.0661	0.7247	0.1402	0	0.8595	0	0	0	0	0	0	0	1	0	0	1	0	0	0	0	0	0	0	1	0	0	1	0	0	0	0	0	0	0	1	0	0	1	0	0
			60	0.015	0.1351	0	0.0006	0	0.243	0.3312	0.2746	0.1501	0.0006	0.8488	0	0	0	0	0	0	0	1	0	0	1	0	0	0	0	0	0	0	1	0	0	1	0	0	0	0	0	0	0	1	0	0	1	0	0
			61	0.015	0.135	0	0.2044	0	0.2266	0.2958	0.1228	0.15	0.2044	0.6452	0	0	0	0.0032	0.0039	0	0	0.9927	0	0.0071	0.9927	0	0	0	0.0059	0.0054	0	0	0.9885	0	0.0113	0.9885	0	0	0	0.0037	0.0018	0	0	0.9943	0	0.0055	0.9943	0	0
			62	0.015	0.0103	0	0	0	0.0445	0.461	0.4689	0.0253	0	0.9744	0	0	0	0	0.0039	0.0635	0.928	0.0044	0	0.0039	0.9959	0	0	0	0.0367	0.2307	0.0007	0.2678	0.4638	0	0.2674	0.7323	0	0	0	0.0287	0.475	0	0.1135	0.3826	0	0.5037	0.4961	0	0
			63	0	0	0	0	0	0.0642	0.5044	0.4312	0	0	0.9998	0	0	0	0.0016	0.6604	0.0635	0.2331	0.0411	0	0.662	0.3377	0	0	0	0.0002	0.9062	0.0005	0.0624	0.0305	0	0.9064	0.0934	0	0	0	0	0.951	0	0.0225	0.0263	0	0.951	0.0488	0	0
			64	0	0	0	0.0003	0.4339	0	0.261	0.3046	0	0.4342	0.5656	0	0	0	0.0001	0.8789	0	0	0.1208	0	0.879	0.1208	0	0	0	0	0.9631	0	0	0.0368	0	0.9631	0.0368	0	0	0	0	0.9832	0	0	0.0167	0	0.9832	0.0167	0	0
			65	0	0	0	0.1064	0.8732	0	0.0004	0.0197	0	0.9796	0.0201	0	0	0	0.0009	0.9986	0	0	0.0004	0	0.9995	0.0004	0	0	0	0	1	0	0	0	0	1	0	0	0	0	0	1	0	0	0	0	1	0	0	0
			66	0	0	0	0.0155	0.8408	0	0	0.1434	0	0.8563	0.1434	0	0	0	0.0006	0.995	0	0	0.0042	0	0.9956	0.0042	0	0	0	0	0.9996	0	0	0.0003	0	0.9996	0.0003	0	0	0	0	0.9998	0	0	0.0001	0	0.9998	0.0001	0	0
			67	0	0	0	0	0.0007	0	0.9983	0.0009	0	0.0007	0.9992	0	0	0	0	0.0007	0	0.9992	0	0	0.0007	0.9992	0	0	0	0	0	0	0.9999	0	0	0	0.9999	0	0	0	0	0	0	1	0	0	0	1	0	0
			68	0	0	0	0	0.0011	0	0.9988	0	0	0.0011	0.9988	0	0	0	0	0.0007	0	0.9992	0	0	0.0007	0.9992	0	0	0	0	0	0	1	0	0	0	1	0	0	0	0	0	0	1	0	0	0	1	0	0
			69	0	0	0	0	0.0014	0	0	0.9985	0	0.0014	0.9985	0	0	0	0	0.0011	0	0	0.9988	0	0.0011	0.9988	0	0	0	0	0.0001	0	0	0.9998	0	0.0001	0.9998	0	0	0	0	0.0002	0	0	0.9997	0	0.0002	0.9997	0	0
			70	0	0	0	0.0121	0.9772	0	0	0.0106	0	0.9893	0.0106	0	0	0	0.0008	0.9991	0	0	0	0	0.9999	0	0	0	0	0.0002	0.9997	0	0	0	0	0.9999	0	0	0	0	0.0001	0.9998	0	0	0	0	0.9999	0	0	0
			71	0	0	0	0.006	0.9837	0	0	0.0101	0	0.9897	0.0101	0	0	0	0.0001	0.9992	0	0	0.0006	0	0.9993	0.0006	0	0	0	0	0.9997	0	0	0.0002	0	0.9997	0.0002	0	0	0	0	0.9998	0	0	0.0001	0	0.9998	0.0001	0	0
			72	0	0	0	0.0113	0.7809	0	0	0.2076	0	0.7922	0.2076	0	0	0	0	0.8781	0	0	0.1218	0	0.8781	0.1218	0	0	0	0	0.9782	0	0	0.0217	0	0.9782	0.0217	0	0	0	0	0.9848	0	0	0.0151	0	0.9848	0.0151	0	0
			73	0	0	0	0.0006	0.7699	0	0.2293	0	0	0.7705	0.2293	0	0	0	0	0.8776	0	0.1223	0	0	0.8776	0.1223	0	0	0	0	0.9788	0	0.0211	0	0	0.9788	0.0211	0	0	0	0	0.9852	0	0.0147	0	0	0.9852	0.0147	0	0
			74	0	0	0	0.0311	0.9519	0	0	0.0169	0	0.983	0.0169	0	0	0	0.0048	0.9946	0	0	0.0004	0	0.9994	0.0004	0	0	0	0.0003	0.9994	0	0	0.0002	0	0.9997	0.0002	0	0	0	0.0002	0.9992	0	0	0.0004	0	0.9994	0.0004	0	0
			75	0	0	0	0.0004	0.8559	0	0	0.1435	0	0.8563	0.1435	0	0	0	0	0.9639	0	0	0.036	0	0.9639	0.036	0	0	0	0	0.966	0	0	0.0339	0	0.966	0.0339	0	0	0	0	0.9783	0	0	0.0216	0	0.9783	0.0216	0	0
			76	0	0	0	0	0.8122	0	0	0.1877	0	0.8122	0.1877	0	0	0	0	0.9468	0	0	0.0531	0	0.9468	0.0531	0	0	0	0	0.947	0	0	0.0529	0	0.947	0.0529	0	0	0	0	0.9549	0	0	0.045	0	0.9549	0.045	0	0
			77	0	0	0	0.0001	0.9391	0	0	0.0606	0	0.9392	0.0606	0	0	0	0	0.9883	0	0	0.0116	0	0.9883	0.0116	0	0	0	0	0.9867	0	0	0.0132	0	0.9867	0.0132	0	0	0	0	0.9823	0	0	0.0176	0	0.9823	0.0176	0	0
			78	0	0	0	0.0039	0.9923	0	0	0.0036	0	0.9962	0.0036	0	0	0	0.0004	0.9995	0	0	0	0	0.9999	0	0	0	0	0.001	0.9989	0	0	0	0	0.9999	0	0	0	0	0.0084	0.9915	0	0	0	0	0.9999	0	0	0
			79	0	0	0	0.0004	0.9275	0	0	0.0719	0	0.9279	0.0719	0	0	0	0	0.9675	0	0	0.0324	0	0.9675	0.0324	0	0	0	0	0.9318	0	0	0.068	0	0.9318	0.068	0	0	0	0	0.4927	0	0	0.5072	0	0.4927	0.5072	0	0
			80	0	0	0	0	0.7182	0	0.2621	0.0195	0	0.7182	0.2816	0	0	0	0.0001	0.9122	0	0.0832	0.0043	0	0.9123	0.0875	0	0	0	0	0.8564	0	0.1361	0.0073	0	0.8564	0.1434	0	0	0	0	0.3994	0	0.5886	0.0118	0	0.3994	0.6004	0	0
			81	0	0	0	0.0017	0.7848	0	0.0061	0.2072	0	0.7865	0.2133	0	0	0	0.0003	0.9483	0	0.0017	0.0495	0	0.9486	0.0512	0	0	0	0.0019	0.9493	0	0.0081	0.0405	0	0.9512	0.0486	0	0	0	0.0061	0.9443	0	0.0003	0.0491	0	0.9504	0.0494	0	0
			82	0	0	0	0.0635	0.8504	0	0	0.0859	0	0.9139	0.0859	0	0	0	0.0147	0.9705	0	0	0.0146	0	0.9852	0.0146	0	0	0	0.0037	0.9834	0	0	0.0128	0	0.9871	0.0128	0	0	0	0.0009	0.9881	0	0	0.0109	0	0.989	0.0109	0	0
			83	0	0	0	0.0254	0.586	0	0	0.3884	0	0.6114	0.3884	0	0	0	0.0126	0.8511	0	0	0.1361	0	0.8637	0.1361	0	0	0	0.0073	0.9542	0	0	0.0384	0	0.9615	0.0384	0	0	0	0.0079	0.9806	0	0	0.0114	0	0.9885	0.0114	0	0
			84	0	0	0	0	0.0091	0	0.1544	0.8364	0	0.0091	0.9908	0	0	0	0	0.018	0	0.0183	0.9636	0	0.018	0.9819	0	0	0	0	0.0103	0	0.0215	0.9681	0	0.0103	0.9896	0	0	0	0	0.001	0	0.0376	0.9613	0	0.001	0.9989	0	0
			85	0	0	0	0.0262	0.0089	0.655	0.3095	0.0002	0	0.0351	0.9647	0	0	0	0.0291	0.0177	0.7549	0.198	0	0	0.0468	0.9529	0	0	0	0.0114	0.0102	0.8111	0.1671	0	0	0.0216	0.9782	0	0	0	0.0004	0.001	0.8663	0.1322	0	0	0.0014	0.9985	0	0
			86	0	0	0	0	0	0.6678	0.3321	0	0	0	0.9999	0	0	0	0	0	0.7637	0.2362	0	0	0	0.9999	0	0	0	0	0	0.8219	0.178	0	0	0	0.9999	0	0	0	0	0	0.8673	0.1326	0	0	0	0.9999	0	0
			87	0	0	0	0	0	0	0.075	0.9248	0	0	0.9998	0	0	0	0	0	0	0.0039	0.9959	0	0	0.9998	0	0	0	0	0	0	0.0005	0.9994	0	0	0.9999	0	0	0	0	0	0	0.0002	0.9997	0	0	0.9999	0	0
			88	0	0	0	0.4229	0.421	0	0	0.1559	0	0.8439	0.1559	0	0	0	0.3671	0.6327	0	0	0.0001	0	0.9998	0.0001	0	0	0	0.3669	0.633	0	0	0	0	0.9999	0	0	0	0	0.4506	0.5493	0	0	0	0	0.9999	0	0	0
			89	0	0	0	0	0.421	0.1372	0.2399	0.2017	0	0.421	0.5788	0	0	0	0	0.6327	0	0.3027	0.0643	0	0.6327	0.367	0	0	0	0	0.633	0	0.3484	0.0184	0	0.633	0.3668	0	0	0	0	0.5493	0	0.4317	0.0188	0	0.5493	0.4505	0	0
			90	0	0	0	0.0004	0.5271	0.0344	0.2961	0.1417	0	0.5275	0.4722	0	0	0	0.0002	0.6857	0	0.0619	0.2519	0	0.6859	0.3138	0	0	0	0	0.6332	0	0.0428	0.3239	0	0.6332	0.3667	0	0	0	0	0.5496	0	0.0312	0.419	0	0.5496	0.4502	0	0
			91	0	0	0	0	0.8155	0	0	0.1843	0	0.8155	0.1843	0	0	0	0	0.9412	0	0	0.0587	0	0.9412	0.0587	0	0	0	0	0.9179	0	0	0.082	0	0.9179	0.082	0	0	0	0	0.9393	0	0	0.0606	0	0.9393	0.0606	0	0
			92	0	0	0	0.0111	0.9792	0.0045	0.0045	0.0004	0	0.9903	0.0094	0	0	0	0.0001	0.9997	0	0	0	0	0.9998	0	0	0	0	0	0.9999	0	0	0	0	0.9999	0	0	0	0	0.0002	0.9996	0	0	0	0	0.9998	0	0	0
			93	0	0	0	0	0.9252	0.0162	0.0584	0	0	0.9252	0.0746	0	0	0	0	0.9963	0	0.0036	0	0	0.9963	0.0036	0	0	0	0	0.9986	0	0.0013	0	0	0.9986	0.0013	0	0	0	0	0.9951	0	0.0048	0	0	0.9951	0.0048	0	0
			94	0	0	0	0.0001	0.9339	0	0	0.0658	0	0.934	0.0658	0	0	0	0	0.9966	0	0	0.0033	0	0.9966	0.0033	0	0	0	0	0.9986	0	0	0.0013	0	0.9986	0.0013	0	0	0	0	0.9953	0	0	0.0046	0	0.9953	0.0046	0	0
			95	0	0	0	0.0174	0.9538	0	0	0.0286	0	0.9712	0.0286	0	0	0	0.0012	0.9974	0	0	0.0012	0	0.9986	0.0012	0	0	0	0	0.9983	0	0	0.0016	0	0.9983	0.0016	0	0	0	0	0.9963	0	0	0.0036	0	0.9963	0.0036	0	0
			96	0	0	0	0.0019	0.6027	0	0.0438	0.3514	0	0.6046	0.3952	0	0	0	0.0012	0.7932	0	0	0.2054	0	0.7944	0.2054	0	0	0	0.0042	0.9708	0	0	0.0248	0	0.975	0.0248	0	0	0	0.0003	0.9925	0	0	0.0071	0	0.9928	0.0071	0	0
			97	0	0	0	0.0022	0.4729	0.0037	0.1648	0.3561	0	0.4751	0.5246	0	0	0	0.0014	0.6546	0	0.1364	0.2073	0	0.656	0.3437	0	0	0	0.0018	0.7751	0	0	0.2228	0	0.7769	0.2228	0	0	0	0.0023	0.9715	0	0	0.026	0	0.9738	0.026	0	0
			98	0	0	0	0.0039	0.1514	0.0037	0	0.8408	0	0.1553	0.8445	0	0	0	0.0046	0.1533	0	0	0.8419	0	0.1579	0.8419	0	0	0	0	0.0033	0	0	0.9965	0	0.0033	0.9965	0	0	0	0.0034	0.2082	0	0	0.7882	0	0.2116	0.7882	0	0
			99	0	0	0	0	0	0	0	1	0	0	1	0	0	0	0	0	0	0	1	0	0	1	0	0	0	0	0	0	0	1	0	0	1	0	0	0	0	0	0	0	1	0	0	1	0	0
	N65I_ABCDE	run3	36	0	0	0	0	0	0	0	1	0	0	1	0	0	0	0	0	0	0	1	0	0	1	0	0	0	0	0	0	0	1	0	0	1	0	0	0	0	0	0	0	1	0	0	1	0	0
			37	0	0	0	0.0034	0.7774	0	0	0.219	0	0.7808	0.219	0	0	0	0.0003	0.9593	0	0	0.0403	0	0.9596	0.0403	0	0	0	0	0.9659	0	0	0.034	0	0.9659	0.034	0	0	0	0	0.9624	0	0	0.0375	0	0.9624	0.0375	0	0
			38	0	0	0	0.01	0.9625	0	0	0.0273	0	0.9725	0.0273	0	0	0	0	0.9988	0	0	0.001	0	0.9988	0.001	0	0	0	0	0.9995	0	0	0.0004	0	0.9995	0.0004	0	0	0	0	0.9996	0	0	0.0003	0	0.9996	0.0003	0	0
			39	0	0	0	0.0018	0.9531	0	0	0.0449	0	0.9549	0.0449	0	0	0	0	1	0	0	0	0	1	0	0	0	0	0	1	0	0	0	0	1	0	0	0	0	0	0.9999	0	0	0	0	0.9999	0	0	0
			40	0	0	0	0.0028	0.8341	0.0431	0.0092	0.1105	0	0.8369	0.1628	0	0	0	0	0.9981	0	0	0.0017	0	0.9981	0.0017	0	0	0	0	0.9998	0	0	0.0001	0	0.9998	0.0001	0	0	0	0	0.9996	0	0	0.0002	0	0.9996	0.0002	0	0
			41	0	0	0	0.0034	0.0002	0.0904	0.9058	0	0	0.0036	0.9962	0	0	0	0.0012	0.0011	0.0001	0.9973	0	0	0.0023	0.9974	0	0	0	0.0008	0.003	0.0024	0.9933	0.0002	0	0.0038	0.9959	0	0	0	0.0001	0.0046	0.0022	0.9927	0.0001	0	0.0047	0.995	0	0
			42	0	0	0	0	0.0003	0	0.0236	0.9758	0	0.0003	0.9994	0	0	0	0	0.0013	0	0.0002	0.9983	0	0.0013	0.9985	0	0	0	0	0.0031	0	0	0.9968	0	0.0031	0.9968	0	0	0	0.0001	0.0047	0	0	0.9951	0	0.0048	0.9951	0	0
			43	0	0	0	0.0915	0.59	0	0	0.3183	0	0.6815	0.3183	0	0	0	0.0376	0.7584	0	0	0.2038	0	0.796	0.2038	0	0	0	0.0143	0.6706	0	0	0.3149	0	0.6849	0.3149	0	0	0	0.008	0.5333	0	0	0.4586	0	0.5413	0.4586	0	0
			44	0	0	0	0	0.6008	0	0	0.3991	0	0.6008	0.3991	0	0	0	0	0.7622	0	0	0.2377	0	0.7622	0.2377	0	0	0	0	0.6717	0	0	0.3282	0	0.6717	0.3282	0	0	0	0	0.5338	0	0	0.4661	0	0.5338	0.4661	0	0
			45	0	0	0	0.1298	0.7587	0	0	0.1114	0	0.8885	0.1114	0	0	0	0.0459	0.938	0	0	0.0159	0	0.9839	0.0159	0	0	0	0.0555	0.9401	0	0	0.0042	0	0.9956	0.0042	0	0	0	0.0652	0.9294	0	0	0.0053	0	0.9946	0.0053	0	0
			46	0	0	0	0.0504	0.468	0.0004	0.0024	0.4785	0	0.5184	0.4813	0	0	0	0.0325	0.794	0.0001	0.0086	0.1644	0	0.8265	0.1731	0	0	0	0.0158	0.8468	0	0.0052	0.1319	0	0.8626	0.1371	0	0	0	0.0103	0.8493	0	0.0046	0.1356	0	0.8596	0.1402	0	0
			47	0	0	0	0	0.0022	0.0015	0.038	0.9581	0	0.0022	0.9976	0	0	0	0	0.0028	0.0011	0.0524	0.9435	0	0.0028	0.997	0	0	0	0	0.0017	0	0.1451	0.8529	0	0.0017	0.998	0	0	0	0	0.0014	0.0006	0.2357	0.7621	0	0.0014	0.9984	0	0
			48	0	0	0	0	0.0024	0	0	0.9975	0	0.0024	0.9975	0	0	0	0	0.003	0	0	0.9969	0	0.003	0.9969	0	0	0	0	0.0017	0	0	0.9982	0	0.0017	0.9982	0	0	0	0	0.0014	0	0	0.9985	0	0.0014	0.9985	0	0
			49	0	0	0	0.0139	0.0097	0	0	0.9763	0	0.0236	0.9763	0	0	0	0.0233	0.0194	0	0	0.9572	0	0.0427	0.9572	0	0	0	0.021	0.0234	0	0	0.9555	0	0.0444	0.9555	0	0	0	0.014	0.0221	0	0	0.9637	0	0.0361	0.9637	0	0
			50	0	0	0	0.0018	0.409	0	0	0.589	0	0.4108	0.589	0	0	0	0.0011	0.6579	0	0	0.3408	0	0.659	0.3408	0	0	0	0.0009	0.7342	0	0	0.2647	0	0.7351	0.2647	0	0	0	0.0018	0.8047	0	0	0.1933	0	0.8065	0.1933	0	0
			51	0	0	0	0	0.415	0	0	0.5849	0	0.415	0.5849	0	0	0	0	0.6597	0	0	0.3402	0	0.6597	0.3402	0	0	0	0	0.7349	0	0	0.265	0	0.7349	0.265	0	0	0	0	0.8054	0	0	0.1945	0	0.8054	0.1945	0	0
			52	0	0	0	0.0248	0.9683	0	0	0.0067	0	0.9931	0.0067	0	0	0	0.002	0.9979	0	0	0	0	0.9999	0	0	0	0	0.0034	0.9963	0	0	0.0001	0	0.9997	0.0001	0	0	0	0.0019	0.9978	0	0	0.0002	0	0.9997	0.0002	0	0
			53	0	0	0	0.0001	0.9537	0	0	0.0461	0	0.9538	0.0461	0	0	0	0	0.9938	0	0	0.0061	0	0.9938	0.0061	0	0	0	0	0.9926	0	0	0.0072	0	0.9926	0.0072	0	0	0	0	0.9945	0	0	0.0054	0	0.9945	0.0054	0	0
			54	0	0	0	0.0011	0.9013	0	0	0.0974	0	0.9024	0.0974	0	0	0	0.0001	0.9894	0	0	0.0103	0	0.9895	0.0103	0	0	0	0	0.9896	0	0	0.0103	0	0.9896	0.0103	0	0	0	0	0.9893	0	0	0.0106	0	0.9893	0.0106	0	0
			55	0	0	0	0.0099	0.2496	0	0	0.7403	0	0.2595	0.7403	0	0	0	0.0327	0.9291	0	0	0.0381	0	0.9618	0.0381	0	0	0	0.0106	0.9869	0	0	0.0023	0	0.9975	0.0023	0	0	0	0.0064	0.9842	0	0	0.0093	0	0.9906	0.0093	0	0
			56	0	0	0	0	0.0025	0.0033	0.5873	0.4066	0	0.0025	0.9972	0	0	0	0	0.0029	0	0.127	0.8699	0	0.0029	0.9969	0	0	0	0	0.0005	0	0.0068	0.9925	0	0.0005	0.9993	0	0	0	0	0.0071	0	0.0032	0.9895	0	0.0071	0.9927	0	0
			57	0	0	0	0	0.0025	0.0033	0.2174	0.7766	0	0.0025	0.9973	0	0	0	0	0.0004	0	0.901	0.0985	0	0.0004	0.9995	0	0	0	0	0.0001	0	0.9849	0.0148	0	0.0001	0.9997	0	0	0	0	0.0069	0	0.9889	0.004	0	0.0069	0.9929	0	0
			58	0	0	0	0	0	0	0.1644	0.8355	0	0	0.9999	0	0	0	0	0	0	0	1	0	0	1	0	0	0	0	0	0	0	1	0	0	1	0	0	0	0	0.0069	0	0	0.9929	0	0.0069	0.9929	0	0
			59	0	0	0	0	0	0.001	0.3705	0.6283	0	0	0.9998	0	0	0	0	0.0031	0	0	0.9967	0	0.0031	0.9967	0	0	0	0.0007	0.0056	0	0	0.9936	0	0.0063	0.9936	0	0	0	0.0021	0.0041	0	0	0.9936	0	0.0062	0.9936	0	0
			60	0	0	0	0	0	0.0086	0.0674	0.9238	0	0	0.9998	0	0	0	0.0029	0.0569	0	0	0.94	0	0.0598	0.94	0	0	0	0.0012	0.09	0	0	0.9086	0	0.0912	0.9086	0	0	0	0.0027	0.1608	0	0	0.8363	0	0.1635	0.8363	0	0
			61	0	0	0	0.0003	0	0.0075	0.11	0.8819	0	0.0003	0.9994	0	0	0	0.0005	0.057	0	0	0.9423	0	0.0575	0.9423	0	0	0	0.0005	0.1317	0	0	0.8676	0	0.1322	0.8676	0	0	0	0.0087	0.3178	0	0	0.6734	0	0.3265	0.6734	0	0
			62	0	0	0	0	0	0.2804	0.3342	0.3851	0	0	0.9997	0	0	0	0.261	0.0575	0.0016	0.375	0.3046	0	0.3185	0.6812	0	0	0	0.4849	0.15	0	0.0848	0.28	0	0.6349	0.3648	0	0	0	0.3294	0.452	0	0.0267	0.1916	0	0.7814	0.2183	0	0
			63	0	0	0	0	0.0004	0.2804	0.4323	0.2866	0	0.0004	0.9993	0	0	0	0.0081	0.1443	0.0016	0.8326	0.0131	0	0.1524	0.8473	0	0	0	0.0057	0.2354	0	0.6915	0.0672	0	0.2411	0.7587	0	0	0	0	0.1514	0	0.8041	0.0443	0	0.1514	0.8484	0	0
			64	0	0	0	0.0009	0.0455	0	0.4427	0.5106	0	0.0464	0.9533	0	0	0	0.0009	0.2058	0	0.0002	0.7929	0	0.2067	0.7931	0	0	0	0.0003	0.3738	0	0	0.6257	0	0.3741	0.6257	0	0	0	0.0001	0.3498	0	0	0.65	0	0.3499	0.65	0	0
			65	0	0	0	0.0937	0.8784	0	0.0001	0.0275	0	0.9721	0.0276	0	0	0	0.0066	0.9924	0	0	0.0008	0	0.999	0.0008	0	0	0	0.0006	0.9986	0	0	0.0006	0	0.9992	0.0006	0	0	0	0.0003	0.9995	0	0	0	0	0.9998	0	0	0
			66	0	0	0	0.0073	0.8745	0	0	0.118	0	0.8818	0.118	0	0	0	0.0016	0.991	0	0	0.0072	0	0.9926	0.0072	0	0	0	0.0001	0.9981	0	0	0.0016	0	0.9982	0.0016	0	0	0	0	0.9994	0	0	0.0005	0	0.9994	0.0005	0	0
			67	0	0	0	0	0.0016	0	0.9947	0.0035	0	0.0016	0.9982	0	0	0	0	0.0016	0	0.9983	0	0	0.0016	0.9983	0	0	0	0	0	0	0.9996	0.0003	0	0	0.9999	0	0	0	0	0	0	0.9989	0.001	0	0	0.9999	0	0
			68	0	0	0	0	0.0023	0	0.9975	0	0	0.0023	0.9975	0	0	0	0	0.0016	0	0.9983	0	0	0.0016	0.9983	0	0	0	0	0	0	1	0	0	0	1	0	0	0	0	0	0	1	0	0	0	1	0	0
			69	0	0	0	0	0.0023	0	0.0005	0.997	0	0.0023	0.9975	0	0	0	0	0.0023	0	0	0.9975	0	0.0023	0.9975	0	0	0	0	0	0	0	1	0	0	1	0	0	0	0	0	0	0	1	0	0	1	0	0
			70	0	0	0	0.0192	0.9546	0	0	0.026	0	0.9738	0.026	0	0	0	0.0006	0.9993	0	0	0	0	0.9999	0	0	0	0	0	0.9999	0	0	0	0	0.9999	0	0	0	0	0.0003	0.9996	0	0	0	0	0.9999	0	0	0
			71	0	0	0	0.0158	0.9569	0	0	0.0271	0	0.9727	0.0271	0	0	0	0	0.9993	0	0	0.0005	0	0.9993	0.0005	0	0	0	0	0.9999	0	0	0	0	0.9999	0	0	0	0	0	0.9996	0	0	0.0003	0	0.9996	0.0003	0	0
			72	0	0	0	0	0.2002	0	0	0.7996	0	0.2002	0.7996	0	0	0	0	0.5675	0	0	0.4324	0	0.5675	0.4324	0	0	0	0	0.7126	0	0	0.2873	0	0.7126	0.2873	0	0	0	0	0.791	0	0	0.2088	0	0.791	0.2088	0	0
			73	0	0	0	0	0.1998	0	0.8	0	0	0.1998	0.8	0	0	0	0	0.5676	0	0.4322	0	0	0.5676	0.4322	0	0	0	0	0.7107	0	0.289	0.0001	0	0.7107	0.2891	0	0	0	0	0.7793	0	0.2206	0	0	0.7793	0.2206	0	0
			74	0	0	0	0.1223	0.8576	0	0	0.02	0	0.9799	0.02	0	0	0	0.0189	0.9796	0	0	0.0014	0	0.9985	0.0014	0	0	0	0.0026	0.971	0	0	0.0262	0	0.9736	0.0262	0	0	0	0.0001	0.9697	0	0	0.03	0	0.9698	0.03	0	0
			75	0	0	0	0	0.8372	0	0	0.1626	0	0.8372	0.1626	0	0	0	0	0.9612	0	0	0.0387	0	0.9612	0.0387	0	0	0	0.0001	0.9949	0	0	0.0048	0	0.995	0.0048	0	0	0	0	0.9995	0	0	0.0004	0	0.9995	0.0004	0	0
			76	0	0	0	0	0.8174	0	0	0.1824	0	0.8174	0.1824	0	0	0	0	0.9507	0	0	0.0492	0	0.9507	0.0492	0	0	0	0	0.9819	0	0	0.018	0	0.9819	0.018	0	0	0	0	0.998	0	0	0.0019	0	0.998	0.0019	0	0
			77	0	0	0	0.0002	0.9569	0	0	0.0427	0	0.9571	0.0427	0	0	0	0	0.9931	0	0	0.0067	0	0.9931	0.0067	0	0	0	0	0.9911	0	0	0.0088	0	0.9911	0.0088	0	0	0	0	0.9981	0	0	0.0018	0	0.9981	0.0018	0	0
			78	0	0	0	0.0308	0.9615	0	0	0.0075	0	0.9923	0.0075	0	0	0	0.0052	0.9946	0	0	0	0	0.9998	0	0	0	0	0.0073	0.9926	0	0	0	0	0.9999	0	0	0	0	0.0016	0.9982	0	0	0	0	0.9998	0	0	0
			79	0	0	0	0.0003	0.2	0	0	0.7996	0	0.2003	0.7996	0	0	0	0.0002	0.2444	0	0	0.7553	0	0.2446	0.7553	0	0	0	0	0.1582	0	0	0.8416	0	0.1582	0.8416	0	0	0	0	0.0835	0	0	0.9164	0	0.0835	0.9164	0	0
			80	0	0	0	0	0.0967	0	0.7213	0.1819	0	0.0967	0.9032	0	0	0	0	0.1504	0	0.7922	0.0572	0	0.1504	0.8494	0	0	0	0	0.1072	0	0.8814	0.0113	0	0.1072	0.8927	0	0	0	0	0.0486	0	0.9237	0.0276	0	0.0486	0.9513	0	0
			81	0	0	0	0.0053	0.5045	0	0.0484	0.4415	0	0.5098	0.4899	0	0	0	0.0045	0.8207	0	0.0001	0.1745	0	0.8252	0.1746	0	0	0	0.0026	0.8994	0	0	0.0978	0	0.902	0.0978	0	0	0	0.002	0.8879	0	0	0.1099	0	0.8899	0.1099	0	0
			82	0	0	0	0.0594	0.7107	0	0	0.2297	0	0.7701	0.2297	0	0	0	0.0135	0.9556	0	0	0.0307	0	0.9691	0.0307	0	0	0	0.0035	0.9856	0	0	0.0108	0	0.9891	0.0108	0	0	0	0.0012	0.9828	0	0	0.0158	0	0.984	0.0158	0	0
			83	0	0	0	0.0879	0.5938	0	0.0089	0.3091	0	0.6817	0.318	0	0	0	0.0297	0.8974	0	0	0.0728	0	0.9271	0.0728	0	0	0	0.0136	0.9659	0	0	0.0203	0	0.9795	0.0203	0	0	0	0.019	0.9745	0	0	0.0063	0	0.9935	0.0063	0	0
			84	0	0	0	0	0.0022	0	0.235	0.7627	0	0.0022	0.9977	0	0	0	0	0.0023	0	0.2227	0.7749	0	0.0023	0.9976	0	0	0	0	0	0	0.2146	0.7852	0	0	0.9998	0	0	0	0	0.0014	0	0.1926	0.8059	0	0.0014	0.9985	0	0
			85	0	0	0	0.002	0.0021	0.6893	0.3059	0.0004	0	0.0041	0.9956	0	0	0	0.0022	0.0022	0.8653	0.13	0	0	0.0044	0.9953	0	0	0	0.0004	0	0.9097	0.0896	0	0	0.0004	0.9993	0	0	0	0	0.0014	0.9118	0.0866	0	0	0.0014	0.9984	0	0
			86	0	0	0	0	0	0.6899	0.31	0	0	0	0.9999	0	0	0	0	0	0.8673	0.1326	0	0	0	0.9999	0	0	0	0	0	0.9101	0.0898	0	0	0	0.9999	0	0	0	0	0	0.913	0.0869	0	0	0	0.9999	0	0
			87	0	0	0	0	0	0	0.0535	0.9463	0	0	0.9998	0	0	0	0	0	0	0.0006	0.9993	0	0	0.9999	0	0	0	0	0	0	0	0.9999	0	0	0.9999	0	0	0	0	0	0	0	1	0	0	1	0	0
			88	0	0	0	0.7783	0.1912	0	0	0.0303	0	0.9695	0.0303	0	0	0	0.7353	0.264	0	0	0.0005	0	0.9993	0.0005	0	0	0	0.8024	0.1975	0	0	0	0	0.9999	0	0	0	0	0.7852	0.2147	0	0	0	0	0.9999	0	0	0
			89	0	0	0	0	0.1912	0.0246	0.7019	0.0821	0	0.1912	0.8086	0	0	0	0	0.264	0	0.6916	0.0442	0	0.264	0.7358	0	0	0	0	0.1975	0	0.7693	0.033	0	0.1975	0.8023	0	0	0	0	0.2147	0	0.7621	0.023	0	0.2147	0.7851	0	0
			90	0	0	0	0	0.2004	0.0168	0.2965	0.4859	0	0.2004	0.7992	0	0	0	0	0.2716	0	0.2391	0.489	0	0.2716	0.7281	0	0	0	0	0.1976	0	0.1251	0.6771	0	0.1976	0.8022	0	0	0	0	0.2148	0	0.0941	0.6909	0	0.2148	0.785	0	0
			91	0	0	0	0	0.4828	0	0	0.5171	0	0.4828	0.5171	0	0	0	0	0.6587	0	0	0.3412	0	0.6587	0.3412	0	0	0	0	0.7054	0	0	0.2944	0	0.7054	0.2944	0	0	0	0	0.8066	0	0	0.1933	0	0.8066	0.1933	0	0
			92	0	0	0	0.1722	0.8161	0.0085	0.0029	0	0	0.9883	0.0114	0	0	0	0.0152	0.9847	0	0	0	0	0.9999	0	0	0	0	0.0064	0.9935	0	0	0	0	0.9999	0	0	0	0	0.0055	0.9944	0	0	0	0	0.9999	0	0	0
			93	0	0	0	0	0.6386	0.0432	0.3181	0	0	0.6386	0.3613	0	0	0	0	0.9563	0.0004	0.0431	0	0	0.9563	0.0435	0	0	0	0	0.9778	0	0.0221	0	0	0.9778	0.0221	0	0	0	0	0.971	0	0.0289	0	0	0.971	0.0289	0	0
			94	0	0	0	0	0.6425	0	0	0.3573	0	0.6425	0.3573	0	0	0	0	0.9568	0	0	0.0431	0	0.9568	0.0431	0	0	0	0	0.978	0	0	0.0219	0	0.978	0.0219	0	0	0	0	0.9712	0	0	0.0287	0	0.9712	0.0287	0	0
			95	0	0	0	0.2953	0.6516	0	0	0.0529	0	0.9469	0.0529	0	0	0	0.0295	0.9603	0	0	0.01	0	0.9898	0.01	0	0	0	0	0.9777	0	0	0.0222	0	0.9777	0.0222	0	0	0	0	0.9738	0	0	0.0261	0	0.9738	0.0261	0	0
			96	0	0	0	0.0006	0.127	0	0.3333	0.5389	0	0.1276	0.8722	0	0	0	0.0281	0.8708	0	0	0.101	0	0.8989	0.101	0	0	0	0.0059	0.9817	0	0	0.0122	0	0.9876	0.0122	0	0	0	0.0024	0.995	0	0	0.0025	0	0.9974	0.0025	0	0
			97	0	0	0	0.0019	0.1074	0	0.5617	0.3288	0	0.1093	0.8905	0	0	0	0.0013	0.536	0.0001	0.0301	0.4323	0	0.5373	0.4625	0	0	0	0.0008	0.7797	0	0	0.2193	0	0.7805	0.2193	0	0	0	0.0005	0.9041	0	0	0.0952	0	0.9046	0.0952	0	0
			98	0	0	0	0.0002	0.0887	0	0	0.911	0	0.0889	0.911	0	0	0	0.0018	0.0889	0.0008	0	0.9082	0	0.0907	0.909	0	0	0	0	0.0003	0	0	0.9996	0	0.0003	0.9996	0	0	0	0	0.0017	0	0	0.9982	0	0.0017	0.9982	0	0
			99	0	0	0	0	0	0	0	1	0	0	1	0	0	0	0	0	0	0	1	0	0	1	0	0	0	0	0	0	0	1	0	0	1	0	0	0	0	0	0	0	1	0	0	1	0	0
[truncated: 64 more columns]

## Sheet: G84I_homo (DSSP)
Analysis with DSSP
H	helix
G	3/10 - helix
I	PI - helix
B	beta-bridge (single pair β-sheet hydrogen bond formation)
E	extended strand
T	H-bonded turn
S	bend
C	coil
helix = H + G + I
β = B + E
Coil = S + T + C
				chain A											chain B											chain C											chain D											chain E
	mutation	runID	ResNo	H	G	I	B	E	T	S	C	helix (HGI)	β (BE)	Coil (STC)	H	G	I	B	E	T	S	C	helix (HGI)	β (BE)	Coil (STC)	H	G	I	B	E	T	S	C	helix (HGI)	β (BE)	Coil (STC)	H	G	I	B	E	T	S	C	helix (HGI)	β (BE)	Coil (STC)	H	G
	G84I_homo	run1	36	0	0	0	0	0	0	0	1	0	0	1	0	0	0	0	0	0	0	1	0	0	1	0	0	0	0	0	0	0	1	0	0	1	0	0	0	0	0	0	0	1	0	0	1	0	0
			37	0	0	0	0.0018	0.8667	0	0	0.1313	0	0.8685	0.1313	0	0	0	0.0001	0.981	0	0	0.0187	0	0.9811	0.0187	0	0	0	0	0.9796	0	0	0.0203	0	0.9796	0.0203	0	0	0	0	0.9729	0	0	0.027	0	0.9729	0.027	0	0
			38	0	0	0	0.0024	0.9703	0	0	0.0271	0	0.9727	0.0271	0	0	0	0	0.9992	0	0	0.0007	0	0.9992	0.0007	0	0	0	0	0.9996	0	0	0.0003	0	0.9996	0.0003	0	0	0	0	0.9992	0	0	0.0007	0	0.9992	0.0007	0	0
			39	0	0	0	0.0001	0.9817	0	0	0.018	0	0.9818	0.018	0	0	0	0	0.9999	0	0	0	0	0.9999	0	0	0	0	0	1	0	0	0	0	1	0	0	0	0	0	1	0	0	0	0	1	0	0	0
			40	0	0	0	0.0022	0.9735	0.0136	0.0073	0.0032	0	0.9757	0.0241	0	0	0	0	0.9997	0	0	0.0001	0	0.9997	0.0001	0	0	0	0	0.9999	0	0	0	0	0.9999	0	0	0	0	0	1	0	0	0	0	1	0	0	0
			41	0	0	0	0.0033	0.0001	0.0311	0.9652	0	0	0.0034	0.9963	0	0	0	0.001	0.0001	0	0.9986	0	0	0.0011	0.9986	0	0	0	0.001	0	0.0001	0.9988	0	0	0.001	0.9989	0	0	0	0.0004	0.0004	0.0033	0.9946	0.001	0	0.0008	0.9989	0	0
			42	0	0	0	0	0.0001	0	0.3445	0.6552	0	0.0001	0.9997	0	0	0	0	0.0001	0	0.0001	0.9996	0	0.0001	0.9997	0	0	0	0	0	0	0	0.9999	0	0	0.9999	0	0	0	0	0.0004	0	0	0.9995	0	0.0004	0.9995	0	0
			43	0	0	0	0.1638	0.2749	0	0	0.5611	0	0.4387	0.5611	0	0	0	0.0739	0.3881	0	0	0.5378	0	0.462	0.5378	0	0	0	0.0343	0.355	0	0	0.6106	0	0.3893	0.6106	0	0	0	0.0466	0.3168	0	0	0.6364	0	0.3634	0.6364	0	0
			44	0	0	0	0	0.2904	0	0	0.7095	0	0.2904	0.7095	0	0	0	0	0.4007	0	0	0.5992	0	0.4007	0.5992	0	0	0	0	0.3561	0	0	0.6438	0	0.3561	0.6438	0	0	0	0	0.3175	0	0	0.6824	0	0.3175	0.6824	0	0
			45	0	0	0	0.3391	0.4398	0	0	0.221	0	0.7789	0.221	0	0	0	0.3605	0.5909	0	0	0.0484	0	0.9514	0.0484	0	0	0	0.3167	0.6601	0	0	0.023	0	0.9768	0.023	0	0	0	0.2137	0.7535	0	0	0.0327	0	0.9672	0.0327	0	0
			46	0	0	0	0.1057	0.4547	0	0.0003	0.439	0	0.5604	0.4393	0	0	0	0.0156	0.5897	0	0.3618	0.0327	0	0.6053	0.3945	0	0	0	0.0051	0.6743	0	0.1	0.2205	0	0.6794	0.3205	0	0	0	0.0051	0.7769	0	0.196	0.0217	0	0.782	0.2177	0	0
			47	0	0	0	0	0.24	0.0001	0.6802	0.0794	0	0.24	0.7597	0	0	0	0	0.4356	0	0.3389	0.2252	0	0.4356	0.5641	0	0	0	0	0.4685	0.0001	0.5196	0.0117	0	0.4685	0.5314	0	0	0	0	0.603	0.0001	0.3719	0.0248	0	0.603	0.3968	0	0
			48	0	0	0	0.0401	0.6102	0	0	0.3495	0	0.6503	0.3495	0	0	0	0.0062	0.8148	0	0	0.1788	0	0.821	0.1788	0	0	0	0.0044	0.8471	0	0	0.1483	0	0.8515	0.1483	0	0	0	0.0013	0.8341	0	0	0.1645	0	0.8354	0.1645	0	0
			49	0	0	0	0.1483	0.7438	0	0	0.1078	0	0.8921	0.1078	0	0	0	0.0825	0.9054	0	0	0.012	0	0.9879	0.012	0	0	0	0.1003	0.8967	0	0	0.0028	0	0.997	0.0028	0	0	0	0.1122	0.8847	0	0	0.003	0	0.9969	0.003	0	0
			50	0	0	0	0	0.3612	0	0	0.6387	0	0.3612	0.6387	0	0	0	0	0.4808	0	0	0.5191	0	0.4808	0.5191	0	0	0	0	0.3855	0	0	0.6144	0	0.3855	0.6144	0	0	0	0	0.3156	0	0	0.6843	0	0.3156	0.6843	0	0
			51	0	0	0	0	0.3831	0	0	0.6167	0	0.3831	0.6167	0	0	0	0	0.4958	0	0	0.504	0	0.4958	0.504	0	0	0	0	0.3896	0	0	0.6103	0	0.3896	0.6103	0	0	0	0	0.3181	0	0	0.6818	0	0.3181	0.6818	0	0
			52	0	0	0	0.016	0.964	0	0	0.0198	0	0.98	0.0198	0	0	0	0.0001	0.9995	0	0	0.0002	0	0.9996	0.0002	0	0	0	0.0004	0.9995	0	0	0	0	0.9999	0	0	0	0	0.0078	0.992	0	0	0.0001	0	0.9998	0.0001	0	0
			53	0	0	0	0.0154	0.9578	0	0	0.0266	0	0.9732	0.0266	0	0	0	0	0.9997	0	0	0.0002	0	0.9997	0.0002	0	0	0	0	0.9998	0	0	0.0001	0	0.9998	0.0001	0	0	0	0	0.9901	0	0	0.0098	0	0.9901	0.0098	0	0
			54	0	0	0	0	0	0.0001	0.9956	0.0041	0	0	0.9998	0	0	0	0.0001	0.9842	0	0	0.0155	0	0.9843	0.0155	0	0	0	0	0.9995	0	0	0.0004	0	0.9995	0.0004	0	0	0	0	0.9896	0	0	0.0103	0	0.9896	0.0103	0	0
			55	0	0	0	0	0	0.0001	0.2482	0.7515	0	0	0.9998	0	0	0	0.0039	0.4503	0	0	0.5456	0	0.4542	0.5456	0	0	0	0.0203	0.9532	0	0	0.0263	0	0.9735	0.0263	0	0	0	0.0103	0.9889	0	0	0.0007	0	0.9992	0.0007	0	0
			56	0	0	0	0	0.0001	0	0.002	0.9977	0	0.0001	0.9997	0	0	0	0	0	0	0.1589	0.841	0	0	0.9999	0	0	0	0	0.2541	0	0.5956	0.1502	0	0.2541	0.7458	0	0	0	0.0013	0.2541	0	0	0.7443	0	0.2554	0.7443	0	0
			57	0	0	0	0.0248	0.3186	0	0.0194	0.637	0	0.3434	0.6564	0	0	0	0	0	0.0953	0.5214	0.3831	0	0	0.9998	0	0	0	0.0013	0.2541	0	0.5544	0.19	0	0.2554	0.7444	0	0	0	0	0.001	0	0.4711	0.5278	0	0.001	0.9989	0	0
			58	0	0	0	0.0092	0.3223	0	0.0008	0.6674	0	0.3315	0.6682	0	0	0	0	0	0.0953	0.296	0.6085	0	0	0.9998	0	0	0	0	0.001	0	0	0.9989	0	0.001	0.9989	0	0	0	0	0.0005	0	0	0.9994	0	0.0005	0.9994	0	0
			59	0	0	0	0.0002	0.0729	0	0.0246	0.9021	0	0.0731	0.9267	0	0	0	0	0	0.0012	0.0989	0.8998	0	0	0.9999	0	0	0	0	0.0005	0	0	0.9994	0	0.0005	0.9994	0	0	0	0	0	0	0	1	0	0	1	0	0
			60	0	0	0	0.3564	0.0002	0	0	0.6432	0	0.3566	0.6432	0	0	0	0	0	0.0012	0.0066	0.992	0	0	0.9998	0	0	0	0	0	0	0	1	0	0	1	0	0	0	0	0	0	0	0.9999	0	0	0.9999	0	0
			61	0	0	0	0	0	0	0.359	0.6409	0	0	0.9999	0	0.0321	0	0	0	0	0.0027	0.9649	0.0321	0	0.9676	0	0	0	0	0	0	0	0.9999	0	0	0.9999	0	0	0	0.0006	0	0	0	0.9993	0	0.0006	0.9993	0	0
			62	0	0	0	0	0	0.2163	0.7202	0.0634	0	0	0.9999	0	0.0321	0	0	0	0.1753	0.3822	0.4102	0.0321	0	0.9677	0	0	0	0	0	0.0011	0.7155	0.2832	0	0	0.9998	0	0	0	0	0.0006	0	0.809	0.1901	0	0.0006	0.9991	0	0
			63	0	0	0	0	0	0.2163	0.7582	0.0253	0	0	0.9998	0	0.0321	0	0	0	0.1752	0.7425	0.05	0.0321	0	0.9677	0	0	0	0.0001	0.0009	0.0011	0.7358	0.2618	0	0.001	0.9987	0	0	0	0.0002	0.0203	0	0.9108	0.0685	0	0.0205	0.9793	0	0
			64	0	0	0	0	0	0	0.4497	0.5502	0	0	0.9999	0	0	0	0	0.0011	0	0.5062	0.4925	0	0.0011	0.9987	0	0	0	0.0004	0.1231	0	0.157	0.7193	0	0.1235	0.8763	0	0	0	0.0015	0.3174	0	0	0.6809	0	0.3189	0.6809	0	0
			65	0	0	0	0	0	0	0.923	0.0768	0	0	0.9998	0	0	0	0.0111	0.5121	0	0.0022	0.4743	0	0.5232	0.4765	0	0	0	0.0037	0.9623	0	0	0.0339	0	0.966	0.0339	0	0	0	0.0006	0.9964	0	0	0.0028	0	0.997	0.0028	0	0
			66	0	0	0	0.2566	0.0001	0	0.6627	0.0804	0	0.2567	0.7431	0	0	0	0.3765	0.5121	0	0.0008	0.1104	0	0.8886	0.1112	0	0	0	0.0296	0.9617	0	0	0.0085	0	0.9913	0.0085	0	0	0	0.0017	0.996	0	0	0.0022	0	0.9977	0.0022	0	0
			67	0	0	0	0	0	0	0.9898	0.01	0	0	0.9998	0	0	0	0	0	0	0.9982	0.0016	0	0	0.9998	0	0	0	0	0	0	0.9919	0.008	0	0	0.9999	0	0	0	0	0	0	0.999	0.0009	0	0	0.9999	0	0
			68	0	0	0	0.6509	0.0005	0	0.3485	0	0	0.6514	0.3485	0	0	0	0	0	0	0.9999	0	0	0	0.9999	0	0	0	0	0	0	1	0	0	0	1	0	0	0	0	0	0	1	0	0	0	1	0	0
			69	0	0	0	0	0.0005	0	0	0.9994	0	0.0005	0.9994	0	0	0	0	0.0004	0	0	0.9995	0	0.0004	0.9995	0	0	0	0	0	0	0	1	0	0	1	0	0	0	0	0	0	0	1	0	0	1	0	0
			70	0	0	0	0.016	0.9628	0	0	0.021	0	0.9788	0.021	0	0	0	0.0003	0.9996	0	0	0	0	0.9999	0	0	0	0	0	1	0	0	0	0	1	0	0	0	0	0	0.9999	0	0	0	0	0.9999	0	0	0
			71	0	0	0	0.0037	0.9785	0	0	0.0176	0	0.9822	0.0176	0	0	0	0	0.9996	0	0	0.0002	0	0.9996	0.0002	0	0	0	0	1	0	0	0	0	1	0	0	0	0	0	0.9999	0	0	0	0	0.9999	0	0	0
			72	0	0	0	0.0014	0.8162	0	0	0.1822	0	0.8176	0.1822	0	0	0	0	0.9462	0	0	0.0537	0	0.9462	0.0537	0	0	0	0	0.9575	0	0	0.0424	0	0.9575	0.0424	0	0	0	0	0.959	0	0	0.0409	0	0.959	0.0409	0	0
			73	0	0	0	0	0.7652	0	0.2347	0	0	0.7652	0.2347	0	0	0	0	0.9458	0	0.0541	0	0	0.9458	0.0541	0	0	0	0	0.9566	0	0.0433	0	0	0.9566	0.0433	0	0	0	0	0.9585	0	0.0414	0	0	0.9585	0.0414	0	0
			74	0	0	0	0.0041	0.9847	0	0	0.011	0	0.9888	0.011	0	0	0	0	0.9993	0	0	0.0006	0	0.9993	0.0006	0	0	0	0	0.9993	0	0	0.0006	0	0.9993	0.0006	0	0	0	0	0.9993	0	0	0.0006	0	0.9993	0.0006	0	0
			75	0	0	0	0	0.9828	0	0	0.0171	0	0.9828	0.0171	0	0	0	0	0.9999	0	0	0	0	0.9999	0	0	0	0	0	1	0	0	0	0	1	0	0	0	0	0	0.9998	0	0	0.0001	0	0.9998	0.0001	0	0
			76	0	0	0	0	0.983	0	0	0.0169	0	0.983	0.0169	0	0	0	0	0.9999	0	0	0	0	0.9999	0	0	0	0	0	1	0	0	0	0	1	0	0	0	0	0	0.9997	0	0	0.0002	0	0.9997	0.0002	0	0
			77	0	0	0	0.0002	0.9976	0	0	0.0021	0	0.9978	0.0021	0	0	0	0	1	0	0	0	0	1	0	0	0	0	0	1	0	0	0	0	1	0	0	0	0	0	0.9999	0	0	0	0	0.9999	0	0	0
			78	0	0	0	0.0001	0.9796	0	0	0.0201	0	0.9797	0.0201	0	0	0	0	0.9952	0	0	0.0047	0	0.9952	0.0047	0	0	0	0	0.9993	0	0	0.0006	0	0.9993	0.0006	0	0	0	0	0.9999	0	0	0	0	0.9999	0	0	0
			79	0	0	0	0.0009	0.7677	0	0	0.2312	0	0.7686	0.2312	0	0	0	0	0.9243	0	0	0.0755	0	0.9243	0.0755	0	0	0	0	0.933	0	0	0.0669	0	0.933	0.0669	0	0	0	0	0.7777	0	0	0.2222	0	0.7777	0.2222	0	0
			80	0	0	0	0	0.0005	0	0.6013	0.398	0	0.0005	0.9993	0	0	0	0	0.5892	0	0.295	0.1157	0	0.5892	0.4107	0	0	0	0	0.8026	0	0.1289	0.0683	0	0.8026	0.1972	0	0	0	0	0.6672	0	0.2914	0.0412	0	0.6672	0.3326	0	0
			81	0	0	0	0.0001	0.0005	0	0.9046	0.0945	0	0.0006	0.9991	0	0	0	0.0102	0.7072	0	0.0003	0.2821	0	0.7174	0.2824	0	0	0	0.0035	0.9228	0	0	0.0735	0	0.9263	0.0735	0	0	0	0.0041	0.9171	0	0	0.0786	0	0.9212	0.0786	0	0
			82	0	0	0	0	0	0	0.0001	0.9998	0	0	0.9999	0	0	0	0.1059	0.6628	0	0	0.2312	0	0.7687	0.2312	0	0	0	0.023	0.9329	0	0	0.044	0	0.9559	0.044	0	0	0	0.0232	0.9324	0	0	0.0443	0	0.9556	0.0443	0	0
			83	0	0	0	0.0095	0	0	0	0.9904	0	0.0095	0.9904	0	0	0	0	0	0	0	1	0	0	1	0	0	0	0.0106	0.63	0	0	0.3592	0	0.6406	0.3592	0	0	0	0.0106	0.63	0	0	0.3592	0	0.6406	0.3592	0	0
			84	0	0	0	0	0	0.9676	0.0323	0	0	0	0.9999	0	0	0	0	0	0	0.9999	0	0	0	0.9999	0	0	0	0	0.5225	0	0.4773	0	0	0.5225	0.4773	0	0	0	0	0.5226	0	0	0.4773	0	0.5226	0.4773	0	0
			85	0	0	0	0	0	0.9676	0.0323	0	0	0	0.9999	0	0	0	0	0	0.9971	0.0028	0	0	0	0.9999	0	0	0	0.2685	0.5225	0.2027	0.006	0	0	0.791	0.2087	0	0	0	0.4637	0.5228	0.001	0.0079	0.0043	0	0.9865	0.0132	0	0
			86	0	0	0	0.0095	0	0.0008	0.3508	0.6387	0	0.0095	0.9903	0	0	0	0	0	0.9971	0.0028	0	0	0	0.9999	0	0	0	0	0	0.908	0.0919	0	0	0	0.9999	0	0	0	0	0.0004	0.001	0.9984	0	0	0.0004	0.9994	0	0
			87	0	0	0	0	0	0	0.2016	0.7983	0	0	0.9999	0	0	0	0	0	0	0	1	0	0	1	0	0	0	0	0	0	0	1	0	0	1	0	0	0	0	0.0004	0	0.9978	0.0016	0	0.0004	0.9994	0	0
			88	0	0	0	0	0	0	0.0006	0.9993	0	0	0.9999	0	0	0	0.9775	0.0189	0	0	0.0034	0	0.9964	0.0034	0	0	0	0.9386	0.0579	0	0	0.0033	0	0.9965	0.0033	0	0	0	0.5752	0.4181	0	0	0.0066	0	0.9933	0.0066	0	0
			89	0	0	0	0	0	0.951	0.0439	0.0049	0	0	0.9998	0	0	0	0	0.0189	0	0.9774	0.0036	0	0.0189	0.981	0	0	0	0	0.0579	0	0.9261	0.0158	0	0.0579	0.9419	0	0	0	0	0.4179	0	0.582	0	0	0.4179	0.582	0	0
			90	0	0	0	0	0.0003	0.9505	0.0452	0.0036	0	0.0003	0.9993	0	0	0	0	0.0193	0	0.1971	0.7834	0	0.0193	0.9805	0	0	0	0.0005	0.2368	0	0.0279	0.7346	0	0.2373	0.7625	0	0	0	0.0001	0.4832	0	0.3126	0.2038	0	0.4833	0.5164	0	0
			91	0	0	0	0.0011	0.6659	0	0.0068	0.3259	0	0.667	0.3327	0	0	0	0.0006	0.742	0	0	0.2572	0	0.7426	0.2572	0	0	0	0	0.6033	0	0	0.3966	0	0.6033	0.3966	0	0	0	0	0.8821	0	0	0.1178	0	0.8821	0.1178	0	0
			92	0	0	0	0.2055	0.7435	0.0116	0.0037	0.0355	0	0.949	0.0508	0	0	0	0.0317	0.9669	0.0005	0.0006	0	0	0.9986	0.0011	0	0	0	0.0109	0.9888	0	0	0	0	0.9997	0	0	0	0	0.0047	0.9952	0	0	0	0	0.9999	0	0	0
			93	0	0	0	0	0.3438	0.0419	0.4789	0.1352	0	0.3438	0.656	0	0	0	0	0.907	0.0043	0.0885	0	0	0.907	0.0928	0	0	0	0	0.9778	0.0012	0.0208	0	0	0.9778	0.022	0	0	0	0	0.9683	0.0001	0.0315	0	0	0.9683	0.0316	0	0
			94	0	0	0	0.0146	0.3437	0	0.0223	0.6192	0	0.3583	0.6415	0	0	0	0.0012	0.9099	0	0	0.0888	0	0.9111	0.0888	0	0	0	0	0.9789	0	0	0.021	0	0.9789	0.021	0	0	0	0	0.9687	0	0	0.0312	0	0.9687	0.0312	0	0
			95	0	0	0	0.651	0.0022	0	0.0042	0.3424	0	0.6532	0.3466	0	0	0	0.0053	0.9258	0	0	0.0687	0	0.9311	0.0687	0	0	0	0.0005	0.981	0	0	0.0183	0	0.9815	0.0183	0	0	0	0.0001	0.9682	0	0	0.0315	0	0.9683	0.0315	0	0
			96	0	0	0	0	0	0	0.0056	0.9943	0	0	0.9999	0	0	0	0.0068	0.769	0	0.0514	0.1726	0	0.7758	0.224	0	0	0	0.0134	0.9737	0	0	0.0127	0	0.9871	0.0127	0	0	0	0.0106	0.9831	0	0	0.0062	0	0.9937	0.0062	0	0
			97	0	0	0	0	0	0.0768	0.2263	0.6968	0	0	0.9999	0	0	0	0.0016	0.1903	0.0004	0.0692	0.7383	0	0.1919	0.8079	0	0	0	0.0039	0.5802	0.0012	0.0023	0.4122	0	0.5841	0.4157	0	0	0	0.0011	0.6736	0	0.0274	0.2977	0	0.6747	0.3251	0	0
			98	0	0	0	0	0	0.0768	0	0.9231	0	0	0.9999	0	0	0	0	0	0.0009	0	0.9989	0	0	0.9998	0	0	0	0	0.0029	0.0019	0	0.9949	0	0.0029	0.9968	0	0	0	0.0007	0.0314	0	0	0.9677	0	0.0321	0.9677	0	0
			99	0	0	0	0	0	0	0	1	0	0	1	0	0	0	0	0	0	0	1	0	0	1	0	0	0	0	0	0	0	1	0	0	1	0	0	0	0	0	0	0	1	0	0	1	0	0
	G84I_homo	run2	36	0	0	0	0	0	0	0	1	0	0	1	0	0	0	0	0	0	0	1	0	0	1	0	0	0	0	0	0	0	1	0	0	1	0	0	0	0	0	0	0	1	0	0	1	0	0
			37	0	0	0	0.0014	0.885	0	0	0.1134	0	0.8864	0.1134	0	0	0	0	0.9803	0	0	0.0195	0	0.9803	0.0195	0	0	0	0	0.9761	0	0	0.0238	0	0.9761	0.0238	0	0	0	0	0.9612	0	0	0.0387	0	0.9612	0.0387	0	0
			38	0	0	0	0.0065	0.962	0	0	0.0314	0	0.9685	0.0314	0	0	0	0.0002	0.9976	0	0	0.0021	0	0.9978	0.0021	0	0	0	0	0.9982	0	0	0.0017	0	0.9982	0.0017	0	0	0	0	0.9969	0	0	0.003	0	0.9969	0.003	0	0
			39	0	0	0	0	0.9699	0	0	0.0299	0	0.9699	0.0299	0	0	0	0	0.9999	0	0	0	0	0.9999	0	0	0	0	0	1	0	0	0	0	1	0	0	0	0	0	0.9999	0	0	0	0	0.9999	0	0	0
			40	0	0	0	0.0013	0.9679	0.0273	0.0032	0	0	0.9692	0.0305	0	0	0	0	0.9998	0	0	0	0	0.9998	0	0	0	0	0	1	0	0	0	0	1	0	0	0	0	0	0.9999	0	0	0	0	0.9999	0	0	0
			41	0	0	0	0.0032	0	0.0705	0.9261	0	0	0.0032	0.9966	0	0	0	0.0014	0	0	0.9985	0	0	0.0014	0.9985	0	0	0	0.0033	0	0	0.9966	0	0	0.0033	0.9966	0	0	0	0.0039	0	0.0003	0.9957	0	0	0.0039	0.996	0	0
			42	0	0	0	0	0	0	0.0001	0.9998	0	0	0.9999	0	0	0	0	0	0	0	0.9999	0	0	0.9999	0	0	0	0	0	0	0	1	0	0	1	0	0	0	0	0	0	0	1	0	0	1	0	0
			43	0	0	0	0.0039	0.0485	0	0	0.9474	0	0.0524	0.9474	0	0	0	0.0038	0.0488	0	0	0.9472	0	0.0526	0.9472	0	0	0	0.0007	0.0022	0	0	0.997	0	0.0029	0.997	0	0	0	0.0007	0.0018	0	0	0.9973	0	0.0025	0.9973	0	0
			44	0	0	0	0	0.0486	0	0	0.9513	0	0.0486	0.9513	0	0	0	0	0.0489	0	0	0.951	0	0.0489	0.951	0	0	0	0	0.0022	0	0	0.9977	0	0.0022	0.9977	0	0	0	0	0.0018	0	0	0.9981	0	0.0018	0.9981	0	0
			45	0	0	0	0.0334	0.9512	0	0	0.0152	0	0.9846	0.0152	0	0	0	0.0053	0.9937	0	0	0.0008	0	0.999	0.0008	0	0	0	0.0038	0.9954	0	0	0.0006	0	0.9992	0.0006	0	0	0	0.0151	0.9839	0	0	0.0008	0	0.999	0.0008	0	0
			46	0	0	0	0.0022	0.9501	0	0.003	0.0443	0	0.9523	0.0473	0	0	0	0.0001	0.9937	0	0.003	0.003	0	0.9938	0.006	0	0	0	0	0.9959	0	0.0009	0.003	0	0.9959	0.0039	0	0	0	0.0002	0.9846	0	0.0098	0.0052	0	0.9848	0.015	0	0
			47	0	0	0	0	0.504	0.0001	0.4626	0.0331	0	0.504	0.4958	0	0	0	0	0.6936	0	0.2883	0.018	0	0.6936	0.3063	0	0	0	0	0.7514	0	0.234	0.0145	0	0.7514	0.2485	0	0	0	0	0.7792	0	0.207	0.0136	0	0.7792	0.2206	0	0
			48	0	0	0	0.0041	0.5278	0	0	0.4679	0	0.5319	0.4679	0	0	0	0.0001	0.701	0	0	0.2987	0	0.7011	0.2987	0	0	0	0	0.7594	0	0	0.2404	0	0.7594	0.2404	0	0	0	0.0002	0.8281	0	0	0.1716	0	0.8283	0.1716	0	0
			49	0	0	0	0.1847	0.7243	0	0	0.0908	0	0.909	0.0908	0	0	0	0.0718	0.9123	0	0	0.0157	0	0.9841	0.0157	0	0	0	0.0618	0.9228	0	0	0.0152	0	0.9846	0.0152	0	0	0	0.044	0.9424	0	0	0.0134	0	0.9864	0.0134	0	0
			50	0	0	0	0.0005	0.4753	0	0	0.524	0	0.4758	0.524	0	0	0	0	0.706	0	0	0.2938	0	0.706	0.2938	0	0	0	0	0.7246	0	0	0.2753	0	0.7246	0.2753	0	0	0	0	0.7066	0	0	0.2933	0	0.7066	0.2933	0	0
			51	0	0	0	0	0.4934	0	0	0.5064	0	0.4934	0.5064	0	0	0	0	0.7098	0	0	0.2901	0	0.7098	0.2901	0	0	0	0	0.7236	0	0	0.2763	0	0.7236	0.2763	0	0	0	0	0.7072	0	0	0.2927	0	0.7072	0.2927	0	0
			52	0	0	0	0.0204	0.956	0	0	0.0235	0	0.9764	0.0235	0	0	0	0.0029	0.9966	0	0	0.0003	0	0.9995	0.0003	0	0	0	0.0016	0.9979	0	0	0.0003	0	0.9995	0.0003	0	0	0	0.0008	0.9991	0	0	0	0	0.9999	0	0	0
			53	0	0	0	0.0021	0.9555	0	0	0.0422	0	0.9576	0.0422	0	0	0	0	0.9923	0	0	0.0076	0	0.9923	0.0076	0	0	0	0	0.9921	0	0	0.0078	0	0.9921	0.0078	0	0	0	0	0.9972	0	0	0.0027	0	0.9972	0.0027	0	0
			54	0	0	0	0.0015	0.908	0	0	0.0902	0	0.9095	0.0902	0	0	0	0.0001	0.9903	0	0	0.0095	0	0.9904	0.0095	0	0	0	0	0.9909	0	0	0.009	0	0.9909	0.009	0	0	0	0	0.9955	0	0	0.0044	0	0.9955	0.0044	0	0
			55	0	0	0	0.0086	0.3518	0	0.0001	0.6393	0	0.3604	0.6394	0	0	0	0.033	0.8503	0	0	0.1166	0	0.8833	0.1166	0	0	0	0.0109	0.9425	0	0	0.0464	0	0.9534	0.0464	0	0	0	0.0065	0.9606	0	0	0.0327	0	0.9671	0.0327	0	0
			56	0	0	0	0	0	0	0.988	0.0119	0	0	0.9999	0	0	0	0.0002	0.0189	0	0.1503	0.8305	0	0.0191	0.9808	0	0	0	0.0002	0.0198	0	0.0273	0.9525	0	0.02	0.9798	0	0	0	0	0.0014	0	0.0167	0.9817	0	0.0014	0.9984	0	0
			57	0	0	0	0	0	0	0.999	0.0009	0	0	0.9999	0	0	0	0	0	0	0.5988	0.4011	0	0	0.9999	0	0	0	0	0.0009	0	0.0495	0.9494	0	0.0009	0.9989	0	0	0	0	0.0004	0	0.9337	0.0657	0	0.0004	0.9994	0	0
			58	0	0	0	0	0	0	0.0167	0.9832	0	0	0.9999	0	0	0	0	0	0	0	1	0	0	1	0	0	0	0	0	0	0	1	0	0	1	0	0	0	0	0	0	0	1	0	0	1	0	0
			59	0	0	0	0	0	0.0007	0.9818	0.0173	0	0	0.9998	0	0	0	0	0	0.0005	0.6819	0.3174	0	0	0.9998	0	0	0	0	0	0	0.0012	0.9987	0	0	0.9999	0	0	0	0	0	0	0	1	0	0	1	0	0
			60	0	0	0	0.1452	0.6446	0	0.0976	0.1123	0	0.7898	0.2099	0	0	0	0	0	0.0005	0.0577	0.9416	0	0	0.9998	0	0	0	0	0	0	0.0025	0.9973	0	0	0.9998	0	0	0	0	0	0	0	1	0	0	1	0	0
			61	0	0	0	0.001	0.6446	0	0	0.3542	0	0.6456	0.3542	0	0.0006	0	0.0028	0	0	0	0.9963	0.0006	0.0028	0.9963	0	0	0	0.0009	0.0024	0	0.0028	0.9937	0	0.0033	0.9965	0	0	0	0.0025	0.0067	0	0	0.9906	0	0.0092	0.9906	0	0
			62	0	0	0	0	0.0056	0.0168	0.1877	0.7896	0	0.0056	0.9941	0	0.0006	0	0	0	0.23	0.7311	0.038	0.0006	0	0.9991	0	0	0	0	0.0024	0.0002	0.985	0.0121	0	0.0024	0.9973	0	0	0	0.2084	0.0241	0	0.4147	0.3526	0	0.2325	0.7673	0	0
			63	0	0	0	0	0	0.0168	0.9382	0.0448	0	0	0.9998	0	0.0006	0	0	0	0.2299	0.7688	0.0004	0.0006	0	0.9991	0	0	0	0.0385	0.4865	0.0002	0.4496	0.0249	0	0.525	0.4747	0	0	0	0.0073	0.7605	0.0008	0.1898	0.0413	0	0.7678	0.2319	0	0
			64	0	0	0	0	0	0	0.5939	0.4059	0	0	0.9998	0	0	0	0.0033	0.2581	0	0.0744	0.6639	0	0.2614	0.7383	0	0	0	0.0001	0.5048	0	0.351	0.1439	0	0.5049	0.4949	0	0	0	0.0001	0.7795	0	0	0.2203	0	0.7796	0.2203	0	0
			65	0	0	0	0.0023	0.0182	0	0.868	0.1113	0	0.0205	0.9793	0	0	0	0.0017	0.5168	0	0.0001	0.4812	0	0.5185	0.4813	0	0	0	0.0004	0.5811	0	0	0.4183	0	0.5815	0.4183	0	0	0	0.001	0.9938	0	0	0.005	0	0.9948	0.005	0	0
			66	0	0	0	0.2006	0.0184	0	0.7473	0.0334	0	0.219	0.7807	0	0	0	0.4502	0.5145	0	0	0.0352	0	0.9647	0.0352	0	0	0	0.4177	0.5807	0	0	0.0014	0	0.9984	0.0014	0	0	0	0.0068	0.9926	0	0	0.0005	0	0.9994	0.0005	0	0
			67	0	0	0	0	0.0001	0	0.9987	0.001	0	0.0001	0.9997	0	0	0	0	0.0001	0	0.9972	0.0025	0	0.0001	0.9997	0	0	0	0	0	0	0.9272	0.0727	0	0	0.9999	0	0	0	0	0	0	0.9996	0.0003	0	0	0.9999	0	0
			68	0	0	0	0	0.0006	0	0.9992	0	0	0.0006	0.9992	0	0	0	0	0.0001	0	0.9998	0	0	0.0001	0.9998	0	0	0	0	0	0	1	0	0	0	1	0	0	0	0	0	0	1	0	0	0	1	0	0
			69	0	0	0	0	0.0063	0	0	0.9935	0	0.0063	0.9935	0	0	0	0	0.0007	0	0	0.9992	0	0.0007	0.9992	0	0	0	0	0	0	0	1	0	0	1	0	0	0	0	0	0	0	0.9999	0	0	0.9999	0	0
			70	0	0	0	0.0052	0.9851	0	0	0.0095	0	0.9903	0.0095	0	0	0	0.0002	0.9997	0	0	0	0	0.9999	0	0	0	0	0	0.9999	0	0	0	0	0.9999	0	0	0	0	0.0007	0.9991	0	0	0.0001	0	0.9998	0.0001	0	0
			71	0	0	0	0.0027	0.988	0	0	0.0092	0	0.9907	0.0092	0	0	0	0	0.9997	0	0	0.0002	0	0.9997	0.0002	0	0	0	0	0.9999	0	0	0	0	0.9999	0	0	0	0	0	0.9991	0	0	0.0008	0	0.9991	0.0008	0	0
			72	0	0	0	0	0.8827	0	0	0.1171	0	0.8827	0.1171	0	0	0	0	0.9879	0	0	0.012	0	0.9879	0.012	0	0	0	0	0.9898	0	0	0.0101	0	0.9898	0.0101	0	0	0	0	0.9843	0	0	0.0156	0	0.9843	0.0156	0	0
			73	0	0	0	0	0.8848	0	0.115	0	0	0.8848	0.115	0	0	0	0	0.9879	0	0.012	0	0	0.9879	0.012	0	0	0	0	0.9896	0	0.0103	0	0	0.9896	0.0103	0	0	0	0	0.9858	0	0.0141	0	0	0.9858	0.0141	0	0
			74	0	0	0	0.019	0.9601	0	0	0.0206	0	0.9791	0.0206	0	0	0	0.0008	0.9987	0	0	0.0003	0	0.9995	0.0003	0	0	0	0.0002	0.9994	0	0	0.0002	0	0.9996	0.0002	0	0	0	0.0002	0.9994	0	0	0.0002	0	0.9996	0.0002	0	0
			75	0	0	0	0.0003	0.8179	0	0	0.1817	0	0.8182	0.1817	0	0	0	0	0.9465	0	0	0.0533	0	0.9465	0.0533	0	0	0	0.0001	0.9708	0	0	0.029	0	0.9709	0.029	0	0	0	0	0.9804	0	0	0.0195	0	0.9804	0.0195	0	0
			76	0	0	0	0	0.777	0	0	0.2228	0	0.777	0.2228	0	0	0	0	0.9269	0	0	0.073	0	0.9269	0.073	0	0	0	0	0.951	0	0	0.0489	0	0.951	0.0489	0	0	0	0	0.964	0	0	0.0359	0	0.964	0.0359	0	0
			77	0	0	0	0.0009	0.9274	0	0	0.0716	0	0.9283	0.0716	0	0	0	0.0001	0.9862	0	0	0.0135	0	0.9863	0.0135	0	0	0	0.0001	0.9871	0	0	0.0126	0	0.9872	0.0126	0	0	0	0	0.9891	0	0	0.0108	0	0.9891	0.0108	0	0
			78	0	0	0	0.0059	0.9842	0	0	0.0098	0	0.9901	0.0098	0	0	0	0.0017	0.9976	0	0	0.0005	0	0.9993	0.0005	0	0	0	0.006	0.9937	0	0	0.0001	0	0.9997	0.0001	0	0	0	0.0047	0.9951	0	0	0	0	0.9998	0	0	0
			79	0	0	0	0.0035	0.8785	0	0	0.1177	0	0.882	0.1177	0	0	0	0.0022	0.8957	0	0	0.1019	0	0.8979	0.1019	0	0	0	0.0005	0.5765	0	0	0.4228	0	0.577	0.4228	0	0	0	0.0001	0.5784	0	0	0.4214	0	0.5785	0.4214	0	0
			80	0	0	0	0	0.2379	0.0008	0.1159	0.6452	0	0.2379	0.7619	0	0	0	0	0.2379	0	0.2445	0.5174	0	0.2379	0.7619	0	0	0	0	0.0345	0	0.9373	0.0281	0	0.0345	0.9654	0	0	0	0	0.251	0	0.7089	0.04	0	0.251	0.7489	0	0
			81	0.0419	0.1054	0	0.0014	0.2257	0.2555	0.2757	0.0939	0.1473	0.2271	0.6251	0	0	0	0.0002	0.2271	0	0.0196	0.7529	0	0.2273	0.7725	0	0	0	0.0384	0.0413	0	0.0164	0.9037	0	0.0797	0.9201	0	0	0	0.0071	0.726	0	0	0.2667	0	0.7331	0.2667	0	0
			82	0.0426	0.1697	0	0	0.0001	0.5207	0.0788	0.1876	0.2123	0.0001	0.7871	0	0	0	0.0014	0.2257	0	0	0.7727	0	0.2271	0.7727	0	0	0	0.0103	0.0131	0	0	0.9765	0	0.0234	0.9765	0	0	0	0.2416	0.7295	0	0	0.0287	0	0.9711	0.0287	0	0
			83	0.0429	0.2686	0	0	0.0001	0.3725	0.116	0.1996	0.3115	0.0001	0.6881	0	0	0	0	0.0001	0.0906	0.7518	0.1572	0	0.0001	0.9996	0	0	0	0.0001	0	0	0	0.9997	0	0.0001	0.9997	0	0	0	0.0011	0.034	0	0	0.9647	0	0.0351	0.9647	0	0
			84	0.0429	0.1744	0	0.0231	0.0003	0.2923	0.2353	0.2313	0.2173	0.0234	0.7589	0	0	0	0.005	0.0001	0.0906	0.5833	0.3207	0	0.0051	0.9946	0	0	0	0.0001	0	0	0.0138	0.9859	0	0.0001	0.9997	0	0.0006	0	0	0.0028	0	0.5498	0.4465	0.0006	0.0028	0.9963	0	0.6133
			85	0.0047	0.1089	0	0.0138	0.0003	0.4832	0.3122	0.0765	0.1136	0.0141	0.8719	0	0	0	0.0708	0.0002	0.0083	0.0131	0.9073	0	0.071	0.9287	0	0	0	0	0	0.1805	0.3295	0.4898	0	0	0.9998	0	0.0006	0	0.0002	0.0028	0.7304	0.2591	0.0065	0.0006	0.003	0.996	0	0.6133
			86	0.0015	0.19	0	0.0008	0	0.4558	0.335	0.0164	0.1915	0.0008	0.8072	0	0	0	0.0014	0.0001	0.0781	0.0656	0.8545	0	0.0015	0.9982	0	0	0	0	0	0.1805	0.8194	0	0	0	0.9999	0	0.0006	0	0	0	0.7306	0.2686	0	0.0006	0	0.9992	0	0.6133
			87	0	0.1869	0	0.0391	0	0.2765	0.1086	0.3884	0.1869	0.0391	0.7735	0	0	0	0	0	0.0698	0.9195	0.0105	0	0	0.9998	0	0	0	0	0.001	0	0.9776	0.0212	0	0.001	0.9988	0	0	0	0	0.001	0	0.0348	0.964	0	0.001	0.9988	0	0
			88	0	0.1973	0	0	0	0.1268	0.035	0.6407	0.1973	0	0.8025	0	0	0	0.0472	0.0202	0	0.0766	0.8557	0	0.0674	0.9323	0	0	0	0.5551	0.4247	0	0	0.02	0	0.9798	0.02	0	0	0	0.5582	0.4274	0	0	0.0142	0	0.9856	0.0142	0	0
			89	0	0.0109	0	0	0	0.952	0.018	0.0189	0.0109	0	0.9889	0	0	0	0	0.0202	0	0.7679	0.2117	0	0.0202	0.9796	0	0	0	0	0.4239	0	0.5703	0.0056	0	0.4239	0.5759	0	0	0	0	0.4267	0	0.31	0.2631	0	0.4267	0.5731	0	0
			90	0	0.0109	0	0	0.0003	0.9471	0.0402	0.0011	0.0109	0.0003	0.9884	0	0	0	0.001	0.4105	0	0.1997	0.3885	0	0.4115	0.5882	0	0	0	0.0003	0.6046	0	0.2422	0.1527	0	0.6049	0.3949	0	0	0	0.0004	0.6026	0	0.0097	0.3871	0	0.603	0.3968	0	0
			91	0	0.0006	0	0.0002	0.8899	0	0.0168	0.0923	0.0006	0.8901	0.1091	0	0	0	0	0.9882	0	0	0.0116	0	0.9882	0.0116	0	0	0	0	0.9206	0	0	0.0793	0	0.9206	0.0793	0	0	0	0	0.9275	0	0	0.0724	0	0.9275	0.0724	0	0
			92	0	0	0	0.0079	0.9656	0.0168	0.008	0.0013	0	0.9735	0.0261	0	0	0	0.0005	0.9993	0	0	0	0	0.9998	0	0	0	0	0.0022	0.9977	0	0	0	0	0.9999	0	0	0	0	0.0032	0.9967	0	0	0	0	0.9999	0	0	0
			93	0	0	0	0	0.9105	0.0429	0.0464	0	0	0.9105	0.0893	0	0	0	0	0.9893	0.0007	0.0099	0	0	0.9893	0.0106	0	0	0	0	0.9741	0	0.0258	0	0	0.9741	0.0258	0	0	0	0	0.953	0	0.0469	0	0	0.953	0.0469	0	0
			94	0	0	0	0	0.9306	0	0	0.0692	0	0.9306	0.0692	0	0	0	0	0.9908	0	0	0.0091	0	0.9908	0.0091	0	0	0	0	0.9744	0	0	0.0255	0	0.9744	0.0255	0	0	0	0	0.9532	0	0	0.0467	0	0.9532	0.0467	0	0
			95	0	0	0	0.0032	0.9526	0	0	0.044	0	0.9558	0.044	0	0	0	0.0001	0.9921	0	0	0.0077	0	0.9922	0.0077	0	0	0	0	0.9737	0	0	0.0262	0	0.9737	0.0262	0	0	0	0	0.9527	0	0	0.0472	0	0.9527	0.0472	0	0
			96	0	0	0	0.0048	0.8395	0	0	0.1555	0	0.8443	0.1555	0	0	0	0.0024	0.9907	0	0	0.0067	0	0.9931	0.0067	0	0	0	0.0002	0.9971	0	0	0.0025	0	0.9973	0.0025	0	0	0	0.0005	0.9986	0	0	0.0007	0	0.9991	0.0007	0	0
			97	0	0	0	0.0025	0.6963	0	0.0058	0.2952	0	0.6988	0.301	0	0	0	0.0012	0.9197	0.0001	0.0165	0.0622	0	0.9209	0.0788	0	0	0	0.0003	0.9885	0	0	0.011	0	0.9888	0.011	0	0	0	0.0004	0.9888	0	0	0.0107	0	0.9892	0.0107	0	0
			98	0	0	0	0.0083	0.3029	0	0	0.6886	0	0.3112	0.6886	0	0	0	0.0084	0.303	0.0021	0	0.6863	0	0.3114	0.6884	0	0	0	0	0	0	0	0.9999	0	0	0.9999	0	0	0	0	0.0151	0	0	0.9848	0	0.0151	0.9848	0	0
			99	0	0	0	0	0	0	0	1	0	0	1	0	0	0	0	0	0	0	1	0	0	1	0	0	0	0	0	0	0	1	0	0	1	0	0	0	0	0	0	0	1	0	0	1	0	0
	G84I_homo	run3	36	0	0	0	0	0	0	0	1	0	0	1	0	0	0	0	0	0	0	1	0	0	1	0	0	0	0	0	0	0	1	0	0	1	0	0	0	0	0	0	0	1	0	0	1	0	0
			37	0	0	0	0.0009	0.8465	0	0	0.1524	0	0.8474	0.1524	0	0	0	0	0.9776	0	0	0.0222	0	0.9776	0.0222	0	0	0	0	0.9142	0	0	0.0857	0	0.9142	0.0857	0	0	0	0	0.3069	0	0	0.693	0	0.3069	0.693	0	0
			38	0	0	0	0.0043	0.9601	0	0.0015	0.0339	0	0.9644	0.0354	0	0	0	0	0.9996	0	0	0.0003	0	0.9996	0.0003	0	0	0	0	0.9993	0	0	0.0006	0	0.9993	0.0006	0	0	0	0	0.9988	0	0	0.001	0	0.9988	0.001	0	0
			39	0	0	0	0.0002	0.9731	0	0	0.0266	0	0.9733	0.0266	0	0	0	0	1	0	0	0	0	1	0	0	0	0	0	1	0	0	0	0	1	0	0	0	0	0	0.9999	0	0	0	0	0.9999	0	0	0
			40	0	0	0	0.0009	0.9529	0.0258	0.0145	0.0055	0	0.9538	0.0458	0	0	0	0	0.9996	0	0	0.0003	0	0.9996	0.0003	0	0	0	0	0.9999	0	0	0	0	0.9999	0	0	0	0	0	0.9998	0	0	0.0001	0	0.9998	0.0001	0	0
			41	0	0	0	0.0038	0	0.0574	0.9386	0	0	0.0038	0.996	0	0	0	0.0002	0	0.0001	0.9994	0	0	0.0002	0.9995	0	0	0	0.0002	0.0006	0.0069	0.9917	0.0002	0	0.0008	0.9988	0	0	0	0	0.0017	0.0087	0.9886	0.0007	0	0.0017	0.998	0	0
			42	0	0	0	0	0	0.0005	0.0023	0.997	0	0	0.9998	0	0	0	0	0	0	0	0.9999	0	0	0.9999	0	0	0	0	0.0006	0	0	0.9993	0	0.0006	0.9993	0	0	0	0	0.0017	0	0	0.9982	0	0.0017	0.9982	0	0
			43	0	0	0	0.0631	0.3032	0	0	0.6335	0	0.3663	0.6335	0	0	0	0.0355	0.3493	0	0	0.615	0	0.3848	0.615	0	0	0	0.0097	0.1835	0	0	0.8066	0	0.1932	0.8066	0	0	0	0.0012	0.1082	0	0	0.8904	0	0.1094	0.8904	0	0
			44	0	0	0	0.0001	0.3091	0	0	0.6906	0	0.3092	0.6906	0	0	0	0	0.3515	0	0	0.6483	0	0.3515	0.6483	0	0	0	0	0.1838	0	0	0.8161	0	0.1838	0.8161	0	0	0	0	0.1085	0	0	0.8914	0	0.1085	0.8914	0	0
			45	0	0	0	0.3525	0.5499	0	0	0.0974	0	0.9024	0.0974	0	0	0	0.1919	0.7995	0	0	0.0085	0	0.9914	0.0085	0	0	0	0.141	0.8583	0	0	0.0006	0	0.9993	0.0006	0	0	0	0.1097	0.8888	0	0	0.0014	0	0.9985	0.0014	0	0
			46	0	0	0	0.0293	0.37	0.0011	0.0215	0.5778	0	0.3993	0.6004	0	0	0	0.0148	0.6941	0	0.0097	0.2811	0	0.7089	0.2908	0	0	0	0.0031	0.8259	0	0.0032	0.1675	0	0.829	0.1707	0	0	0	0.0016	0.8713	0	0.0064	0.1205	0	0.8729	0.1269	0	0
			47	0	0	0	0	0.006	0.0023	0.0303	0.9612	0	0.006	0.9938	0	0	0	0	0.0062	0.0005	0.0702	0.9229	0	0.0062	0.9936	0	0	0	0	0.0003	0.0005	0.2019	0.7971	0	0.0003	0.9995	0	0	0	0	0.0003	0.0006	0.3767	0.6222	0	0.0003	0.9995	0	0
			48	0	0	0	0.0031	0.0116	0	0	0.985	0	0.0147	0.985	0	0	0	0.0031	0.0119	0	0	0.9848	0	0.015	0.9848	0	0	0	0	0.0003	0	0	0.9996	0	0.0003	0.9996	0	0	0	0	0.0003	0	0	0.9996	0	0.0003	0.9996	0	0
			49	0	0	0	0.02	0.015	0	0.0023	0.9624	0	0.035	0.9647	0	0	0	0.0248	0.0178	0	0	0.9573	0	0.0426	0.9573	0	0	0	0.014	0.0073	0	0	0.9785	0	0.0213	0.9785	0	0	0	0.0279	0.0189	0	0	0.953	0	0.0468	0.953	0	0
			50	0	0	0	0.0027	0.2237	0	0	0.7734	0	0.2264	0.7734	0	0	0	0.0018	0.4077	0	0	0.5903	0	0.4095	0.5903	0	0	0	0.0004	0.501	0	0	0.4984	0	0.5014	0.4984	0	0	0	0.0007	0.5815	0	0	0.4177	0	0.5822	0.4177	0	0
			51	0	0	0	0	0.2403	0	0	0.7595	0	0.2403	0.7595	0	0	0	0	0.4193	0	0	0.5806	0	0.4193	0.5806	0	0	0	0	0.502	0	0	0.4979	0	0.502	0.4979	0	0	0	0	0.5825	0	0	0.4174	0	0.5825	0.4174	0	0
			52	0	0	0	0.0166	0.9733	0	0	0.01	0	0.9899	0.01	0	0	0	0.005	0.9949	0	0	0	0	0.9999	0	0	0	0	0.0139	0.9859	0	0	0	0	0.9998	0	0	0	0	0.02	0.9799	0	0	0	0	0.9999	0	0	0
			53	0	0	0	0.0055	0.9683	0	0	0.026	0	0.9738	0.026	0	0	0	0.0003	0.9918	0	0	0.0078	0	0.9921	0.0078	0	0	0	0.0001	0.9777	0	0	0.022	0	0.9778	0.022	0	0	0	0	0.9637	0	0	0.0362	0	0.9637	0.0362	0	0
			54	0	0	0	0.0002	0.1944	0	0.6374	0.1678	0	0.1946	0.8052	0	0	0	0	0.917	0	0	0.0828	0	0.917	0.0828	0	0	0	0	0.9508	0	0	0.0491	0	0.9508	0.0491	0	0	0	0	0.9226	0	0	0.0773	0	0.9226	0.0773	0	0
			55	0	0	0	0.0033	0.0879	0	0.0378	0.8708	0	0.0912	0.9086	0	0	0	0.0144	0.2439	0	0	0.7415	0	0.2583	0.7415	0	0	0	0.0573	0.9044	0	0	0.0381	0	0.9617	0.0381	0	0	0	0.0421	0.9209	0	0	0.0369	0	0.963	0.0369	0	0
			56	0	0	0	0	0	0	0.3153	0.6845	0	0	0.9998	0	0	0	0	0.0355	0	0.1663	0.798	0	0.0355	0.9643	0	0	0	0.0011	0.0355	0	0.002	0.9611	0	0.0366	0.9631	0	0	0	0	0.0004	0	0.0462	0.9532	0	0.0004	0.9994	0	0
			57	0	0	0	0	0	0	0.5583	0.4414	0	0	0.9997	0	0	0	0.0011	0.0355	0	0.8382	0.1249	0	0.0366	0.9631	0	0	0	0	0	0	0.7944	0.2055	0	0	0.9999	0	0	0	0	0.0004	0	0.7843	0.2151	0	0.0004	0.9994	0	0
			58	0	0	0	0	0	0.0012	0.2172	0.7813	0	0	0.9997	0	0	0	0	0	0.0005	0.0118	0.9875	0	0	0.9998	0	0	0	0	0	0	0	1	0	0	1	0	0	0	0	0	0	0	1	0	0	1	0	0
			59	0	0	0	0.0156	0	0.0016	0.2254	0.7571	0	0.0156	0.9841	0	0	0	0	0	0.0005	0	0.9994	0	0	0.9999	0	0	0	0	0	0	0	1	0	0	1	0	0	0	0	0	0	0	1	0	0	1	0	0
			60	0	0	0	0	0	0.0004	0.0568	0.9426	0	0	0.9998	0	0	0	0	0	0	0.0025	0.9974	0	0	0.9999	0	0	0	0	0	0	0	1	0	0	1	0	0	0	0	0	0	0	1	0	0	1	0	0
			61	0	0	0	0	0	0.176	0.41	0.4139	0	0	0.9999	0	0.5392	0	0	0	0.0344	0	0.4261	0.5392	0	0.4605	0	0.024	0	0	0	0.0003	0	0.9755	0.024	0	0.9758	0	0	0	0	0.0007	0	0	0.9992	0	0.0007	0.9992	0	0
			62	0	0	0	0	0	0.176	0.2404	0.5834	0	0	0.9998	0	0.5392	0	0	0	0.2833	0.0202	0.1571	0.5392	0	0.4606	0	0.024	0	0	0	0.1104	0.0436	0.8219	0.024	0	0.9759	0	0	0	0.9506	0.0266	0	0.0017	0.0209	0	0.9772	0.0226	0	0
			63	0	0.162	0	0.0002	0	0.0753	0.0031	0.7591	0.162	0.0002	0.8375	0	0.5392	0	0	0	0.2489	0.1356	0.0761	0.5392	0	0.4606	0	0.024	0	0	0.0017	0.11	0.7138	0.1503	0.024	0.0017	0.9741	0	0	0	0	0.0259	0.0033	0.8928	0.0778	0	0.0259	0.9739	0	0
			64	0	0.162	0	0	0	0.2859	0.4182	0.1337	0.162	0	0.8378	0	0	0	0	0	0	0.8088	0.1911	0	0	0.9999	0	0	0	0.0005	0.1348	0	0.0078	0.8567	0	0.1353	0.8645	0	0	0	0.0004	0.1466	0	0	0.8528	0	0.147	0.8528	0	0
			65	0	0.162	0	0.0008	0.0132	0.2248	0.5974	0.0014	0.162	0.014	0.8236	0	0	0	0.0123	0.8841	0	0	0.1034	0	0.8964	0.1034	0	0	0	0.0016	0.9909	0	0	0.0073	0	0.9925	0.0073	0	0	0	0.0001	0.9997	0	0	0.0001	0	0.9998	0.0001	0	0
			66	0	0	0	0.5969	0.0165	0	0.2897	0.0965	0	0.6134	0.3862	0	0	0	0.1064	0.8845	0	0	0.0089	0	0.9909	0.0089	0	0	0	0.0082	0.9907	0	0	0.0009	0	0.9989	0.0009	0	0	0	0.0001	0.9997	0	0	0	0	0.9998	0	0	0
			67	0	0	0	0	0.0032	0	0.9754	0.0212	0	0.0032	0.9966	0	0	0	0	0.0032	0	0.9966	0	0	0.0032	0.9966	0	0	0	0	0	0	0.9999	0	0	0	0.9999	0	0	0	0	0	0	0.9995	0.0004	0	0	0.9999	0	0
			68	0	0	0	0	0.0061	0	0.9937	0	0	0.0061	0.9937	0	0	0	0	0.0032	0	0.9967	0	0	0.0032	0.9967	0	0	0	0	0	0	1	0	0	0	1	0	0	0	0	0	0	1	0	0	0	1	0	0
			69	0	0	0	0	0.0059	0	0.0021	0.9917	0	0.0059	0.9938	0	0	0	0	0.0061	0	0	0.9938	0	0.0061	0.9938	0	0	0	0	0	0	0	1	0	0	1	0	0	0	0	0	0	0	1	0	0	1	0	0
			70	0	0	0	0.0286	0.8824	0	0	0.0888	0	0.911	0.0888	0	0	0	0.0018	0.9978	0	0	0.0002	0	0.9996	0.0002	0	0	0	0.0004	0.9995	0	0	0	0	0.9999	0	0	0	0	0.0006	0.9992	0	0	0	0	0.9998	0	0	0
			71	0	0	0	0.0741	0.8825	0	0	0.0432	0	0.9566	0.0432	0	0	0	0.0007	0.9978	0	0	0.0013	0	0.9985	0.0013	0	0	0	0	0.9995	0	0	0.0004	0	0.9995	0.0004	0	0	0	0	0.9992	0	0	0.0007	0	0.9992	0.0007	0	0
			72	0	0	0	0	0.0097	0	0	0.9902	0	0.0097	0.9902	0	0	0	0	0.0918	0	0	0.9081	0	0.0918	0.9081	0	0	0	0	0.2666	0	0	0.7333	0	0.2666	0.7333	0	0	0	0	0.5146	0	0	0.4853	0	0.5146	0.4853	0	0
			73	0	0	0	0	0.0097	0.0001	0.99	0	0	0.0097	0.9901	0	0	0	0	0.0919	0	0.908	0	0	0.0919	0.908	0	0	0	0	0.2668	0	0.7331	0	0	0.2668	0.7331	0	0	0	0	0.5156	0	0.4843	0	0	0.5156	0.4843	0	0
			74	0	0	0	0.0383	0.943	0.0001	0.0009	0.0175	0	0.9813	0.0185	0	0	0	0.0054	0.9941	0	0	0.0003	0	0.9995	0.0003	0	0	0	0.0145	0.9854	0	0	0	0	0.9999	0	0	0	0	0.0142	0.9855	0	0	0.0001	0	0.9997	0.0001	0	0
			75	0	0	0	0	0.9441	0	0	0.0558	0	0.9441	0.0558	0	0	0	0	0.9938	0	0	0.0061	0	0.9938	0.0061	0	0	0	0	0.9804	0	0	0.0195	0	0.9804	0.0195	0	0	0	0	0.9721	0	0	0.0277	0	0.9721	0.0277	0	0
			76	0	0	0	0.0001	0.9524	0	0	0.0473	0	0.9525	0.0473	0	0	0	0	0.9925	0	0	0.0073	0	0.9925	0.0073	0	0	0	0	0.9741	0	0	0.0258	0	0.9741	0.0258	0	0	0	0	0.9619	0	0	0.038	0	0.9619	0.038	0	0
			77	0	0	0	0.0099	0.9751	0	0	0.0148	0	0.985	0.0148	0	0	0	0.0003	0.9981	0	0	0.0015	0	0.9984	0.0015	0	0	0	0	0.9958	0	0	0.0041	0	0.9958	0.0041	0	0	0	0	0.9946	0	0	0.0053	0	0.9946	0.0053	0	0
			78	0	0	0	0.0047	0.78	0	0	0.2151	0	0.7847	0.2151	0	0	0	0.004	0.9932	0	0	0.0027	0	0.9972	0.0027	0	0	0	0.0036	0.9958	0	0	0.0004	0	0.9994	0.0004	0	0	0	0.0042	0.9957	0	0	0	0	0.9999	0	0	0
			79	0	0	0	0.0001	0.0265	0	0	0.9732	0	0.0266	0.9732	0	0	0	0.0002	0.1045	0	0	0.8952	0	0.1047	0.8952	0	0	0	0.0004	0.2024	0	0	0.7971	0	0.2028	0.7971	0	0	0	0.0001	0.2501	0	0	0.7496	0	0.2502	0.7496	0	0
			80	0	0	0	0	0.0006	0	0.5706	0.4287	0	0.0006	0.9993	0	0	0	0	0.0521	0	0.7535	0.1942	0	0.0521	0.9477	0	0	0	0	0.063	0	0.9017	0.0351	0	0.063	0.9368	0	0	0	0	0.0632	0	0.8673	0.0693	0	0.0632	0.9366	0	0
			81	0	0	0	0	0.0006	0	0.9966	0.0027	0	0.0006	0.9993	0	0	0	0.0148	0.7855	0	0	0.1995	0	0.8003	0.1995	0	0	0	0.0311	0.7933	0	0	0.1754	0	0.8244	0.1754	0	0	0	0.1485	0.643	0	0	0.2084	0	0.7915	0.2084	0	0
			82	0	0	0	0	0.0032	0	0	0.9967	0	0.0032	0.9967	0	0	0	0.0343	0.9131	0	0	0.0525	0	0.9474	0.0525	0	0	0	0.0067	0.8859	0	0	0.1073	0	0.8926	0.1073	0	0	0	0.0985	0.6349	0	0	0.2664	0	0.7334	0.2664	0	0
			83	0	0	0	0.396	0.4439	0	0	0.1599	0	0.8399	0.1599	0	0	0	0.0414	0.9314	0	0	0.0271	0	0.9728	0.0271	0	0	0	0.0557	0.8979	0	0	0.0462	0	0.9536	0.0462	0	0	0	0	0.0001	0	0	0.9998	0	0.0001	0.9998	0	0
			84	0	0	0	0.0553	0.4419	0.0002	0	0.5024	0	0.4972	0.5026	0	0	0	0	0.2124	0.0002	0.7872	0	0	0.2124	0.7874	0	0	0	0	0.2125	0	0	0.7873	0	0.2125	0.7873	0	0	0	0.0005	0.0001	0	0.8501	0.1491	0	0.0006	0.9992	0	0
			85	0	0	0	0	0	0.7212	0.2787	0	0	0	0.9999	0	0	0	0.0027	0.2116	0.7655	0.02	0	0	0.2143	0.7855	0	0	0	0.003	0.2116	0.0716	0.641	0.0726	0	0.2146	0.7852	0	0	0	0.0136	0	0.8097	0.1761	0.0004	0	0.0136	0.9862	0	0
			86	0	0	0	0	0	0.7212	0.2787	0	0	0	0.9999	0	0	0	0	0	0.955	0.0449	0	0	0	0.9999	0	0	0	0	0	0.0728	0.9271	0	0	0	0.9999	0	0	0	0.0001	0	0.8107	0.189	0	0	0.0001	0.9997	0	0
			87	0	0	0	0	0	0	0.004	0.9958	0	0	0.9998	0	0	0	0	0	0	0	0.9998	0	0	0.9998	0	0	0	0	0.0001	0	0.9926	0.0071	0	0.0001	0.9997	0	0	0	0	0.0001	0	0.2458	0.7539	0	0.0001	0.9997	0	0
			88	0	0	0	0.6166	0.3549	0	0	0.0283	0	0.9715	0.0283	0	0	0	0.5525	0.4216	0	0	0.0257	0	0.9741	0.0257	0	0	0	0.7339	0.2605	0	0	0.0054	0	0.9944	0.0054	0	0	0	0.8233	0.171	0	0	0.0055	0	0.9943	0.0055	0	0
			89	0	0	0	0	0.3549	0.0013	0.4414	0.2022	0	0.3549	0.6449	0	0	0	0	0.4216	0	0.2758	0.3025	0	0.4216	0.5783	0	0	0	0	0.2604	0	0.7394	0.0001	0	0.2604	0.7395	0	0	0	0	0.1709	0	0.2443	0.5846	0	0.1709	0.8289	0	0
			90	0	0	0	0.001	0.3649	0.001	0.0994	0.5333	0	0.3659	0.6337	0	0	0	0.001	0.6216	0	0.0007	0.3764	0	0.6226	0.3771	0	0	0	0.0011	0.5741	0	0.2058	0.2188	0	0.5752	0.4246	0	0	0	0	0.2462	0	0.5662	0.1874	0	0.2462	0.7536	0	0
			91	0	0	0	0	0.4927	0	0	0.5072	0	0.4927	0.5072	0	0	0	0	0.7961	0	0	0.2038	0	0.7961	0.2038	0	0	0	0	0.8914	0	0	0.1085	0	0.8914	0.1085	0	0	0	0	0.9641	0	0	0.0358	0	0.9641	0.0358	0	0
			92	0	0	0	0.0366	0.8098	0.0906	0.0612	0.0015	0	0.8464	0.1533	0	0	0	0.0062	0.991	0.0016	0.0009	0	0	0.9972	0.0025	0	0	0	0.0026	0.9973	0	0	0	0	0.9999	0	0	0	0	0.0005	0.9994	0	0	0	0	0.9999	0	0	0
			93	0	0	0	0	0.7677	0.0987	0.1328	0.0006	0	0.7677	0.2321	0	0	0	0	0.9624	0.0121	0.0253	0	0	0.9624	0.0374	0	0	0	0	0.971	0	0.0289	0	0	0.971	0.0289	0	0	0	0	0.9773	0	0.0226	0	0	0.9773	0.0226	0	0
			94	0	0	0	0.0018	0.878	0	0	0.12	0	0.8798	0.12	0	0	0	0.0004	0.9794	0	0	0.02	0	0.9798	0.02	0	0	0	0	0.9715	0	0	0.0284	0	0.9715	0.0284	0	0	0	0	0.9775	0	0	0.0224	0	0.9775	0.0224	0	0
			95	0	0	0	0.0177	0.9374	0	0	0.0447	0	0.9551	0.0447	0	0	0	0.0022	0.9866	0	0	0.011	0	0.9888	0.011	0	0	0	0	0.9709	0	0	0.029	0	0.9709	0.029	0	0	0	0	0.9773	0	0	0.0226	0	0.9773	0.0226	0	0
			96	0	0	0	0.0072	0.7937	0	0.0066	0.1923	0	0.8009	0.1989	0	0	0	0.0085	0.9455	0	0	0.0458	0	0.954	0.0458	0	0	0	0.0015	0.9896	0	0	0.0088	0	0.9911	0.0088	0	0	0	0.0017	0.9943	0	0	0.0038	0	0.996	0.0038	0	0
			97	0	0	0	0.005	0.5747	0.0132	0.1102	0.2966	0	0.5797	0.42	0	0	0	0.0013	0.7585	0	0.0059	0.234	0	0.7598	0.2399	0	0	0	0.0004	0.9585	0	0	0.0409	0	0.9589	0.0409	0	0	0	0.0004	0.9424	0	0	0.057	0	0.9428	0.057	0	0
			98	0	0	0	0.0026	0.2287	0.0132	0	0.7553	0	0.2313	0.7685	0	0	0	0.0026	0.2289	0.0005	0	0.7678	0	0.2315	0.7683	0	0	0	0	0.0124	0	0	0.9875	0	0.0124	0.9875	0	0	0	0.0007	0.0206	0	0	0.9785	0	0.0213	0.9785	0	0
			99	0	0	0	0	0	0	0	1	0	0	1	0	0	0	0	0	0	0	1	0	0	1	0	0	0	0	0	0	0	1	0	0	1	0	0	0	0	0	0	0	1	0	0	1	0	0
[truncated: 64 more columns]
